# Supplementary material for: miR-31-5p regulates cold acclimation of the wood-boring beetle Monochamus alternatus via ascaroside signaling
Source: BMC Biol. 2020 Nov 27;18:184. doi: 10.1186/s12915-020-00926-w (PMC7697373; doi:10.1186/s12915-020-00926-w)
Supplement: Supplementary file 3 — Additional file 3: Dataset S1. Differently expressed transcripts (DETs) after low temperature acclimation. Dataset S2. KEGG enrichment of DETs after low temperature acclimation (P < 0.05). Dataset S3. Differently expressed transcripts after feeding asc-C9. Dataset S4. Enriched genes in metabolic process by GO analysis. Dataset S5. The enrichment GO terms of differently expressed transcripts (DETs) after feeding asc-C9. Dataset S6. The programs used in bioinformatic analysis in this study. Dataset S7. Primers used in this study. Dataset S8. The nucleotide sequences used in this study. [file 12915_2020_926_MOESM3_ESM.xlsx]

## Sheet: Dataset S1
Dataset S1. Differently expressed transcripts (DETs) after low temperature acclimation
Gene_ID	Expression levels (RPKM)*						Log(AC/CK)	FDR	Gene description	Ref_ID	KO_ID
	CK_1	CK_2	CK_3	AC_1	AC_2	AC_3
comp55514_c0_seq1	0.189655	0.350603	0.255481	126.477	351.325	302.552	9.06772	1.18228e-58	similar to CG14949 CG14949-PA	ref|XP_966802.1|	-
comp51461_c0_seq1	0	0.00843457	0.00705673	8.64665	10.588	8.67601	9.82597	2.58581e-50	-	-	-
comp26970_c0_seq1	0	0.233588	0	0.176247	134.335	0.0447161	8.34804	5.06845e-47	-	-	-
comp68367_c1_seq5	4.55181	2.94574	12.9696	0.0614196	0.04696	0.0571373	-7.9664	2.41859e-46	similar to catalase	ref|XP_970103.1|	-
comp67340_c0_seq1	7.22719	0	0.0074572	0	0	0.00455006	-10.5743	1.45284e-44	hypothetical protein YQE_03810, partial	gb|ENN79754.1|	-
comp60406_c0_seq1	0	0	0	0.146702	44.5834	0	12.5106	1.49268e-44	-	-	-
comp1073348_c0_seq1	52.9399	7.3172	56.3307	0.195928	0.770412	0.227243	-7.49907	2.01967e-43	hypothetical protein YQE_07385, partial	gb|ENN76006.1|	-
comp58729_c0_seq4	0	0.563907	0.126578	0.249062	184.657	1.02508	7.16968	1.22136e-41	-	-	-
comp76133_c0_seq1	0.0826278	0.0418827	0.0350408	0.105338	79.8946	0	8.1132	1.29349e-41	-	-	-
comp72233_c0_seq3	5.15548	1.77883	1.61099	1726.24	16.6447	29.9567	6.82902	1.90462e-41	-	-	-
comp64400_c0_seq3	0.474689	0.141537	0.260514	213.585	1.34996	2.34097	7.00314	5.40831e-41	minus-C odorant binding protein 4	gb|ADD82417.1|	-
comp64400_c0_seq1	1.85695	0.787232	0.587042	641.226	5.47608	13.1044	6.79321	9.60773e-41	minus-C odorant binding protein 4	gb|ADD82417.1|	-
comp66547_c0_seq6	0.00387787	0.0275188	0	1.69272	7.23712	4.88866	7.99357	1.85328e-40	-	-	-
comp66547_c0_seq1	0.00396266	0.0281205	0	1.68932	7.28412	4.8479	7.9623	3.21803e-40	-	-	-
comp14222_c0_seq1	0	0	0	11.5535	9.42918	9.33629	11.9161	9.86998e-40	-	-	-
comp66547_c0_seq7	0.0247692	0.0351542	0	2.31396	9.42542	6.41941	7.49367	4.62288e-39	-	-	-
comp38252_c0_seq1	4.47024	16.3856	71.9286	0	1.47882	0.477975	-6.6699	1.37667e-38	minus-C odorant binding protein 2	gb|ADD70031.1|	-
comp64400_c0_seq5	1.18859	0.5044	0.351669	313.838	6.96922	5.17836	6.4401	1.46663e-37	minus-C odorant binding protein 4	gb|ADD82417.1|	-
comp51155_c0_seq1	32.6928	7.88842	34.3528	0.0290695	1.27428	0.0295011	-6.70245	3.76111e-37	-	-	-
comp60414_c0_seq1	157.034	412.774	632.14	11.8814	13.1022	13.4781	-5.98321	1.34401e-34	minus-C odorant binding protein 4	gb|ADD82417.1|	-
comp41480_c0_seq1	0	0.076978	0.0483024	13.6492	9.94735	14.9128	7.3259	7.31491e-34	-	-	-
comp65760_c0_seq2	12.5521	5.96612	14.5138	0.134313	0.693173	0.10223	-6.06114	1.56994e-33	-	-	-
comp68636_c0_seq7	3.71325	16.6211	11.5941	0.116525	0.551524	0.304085	-5.9829	5.46421e-33	similar to dicarbonyl L-xylulose reductase	ref|XP_971105.1|	-
comp65760_c0_seq1	28.1319	14.0228	31.6479	0.28813	1.86406	0.22493	-5.86368	1.06634e-32	unknown	gb|AEE62787.1|	-
comp56309_c0_seq1	87.7638	13.0853	0.980595	0.581486	1.4408	0.59012	-5.82607	1.07709e-32	chitin deacetylase 1	gb|ACP18828.1|	-
comp68636_c0_seq11	5.07432	24.5182	16.888	0.087468	0.906542	0.443834	-5.95696	2.00726e-32	similar to dicarbonyl L-xylulose reductase	ref|XP_971105.1|	-
comp364644_c0_seq1	0.0233143	0.0236352	0	4.6961	4.75101	6.80488	7.6061	2.25557e-32	-	-	-
comp60168_c0_seq1	0	2.51793	0.0859841	0.465265	273.465	0.209855	5.85282	5.21405e-32	-	-	-
comp62977_c0_seq1	0.00664509	0.00673657	0.00563611	0.487957	3.41645	1.2105	7.18452	8.63553e-32	similar to AGAP010048-PA	ref|XP_972253.1|	-
comp56665_c0_seq1	0	0	0.0134217	2.32403	1.74399	4.98732	8.2281	1.28986e-31	-	-	-
comp42084_c1_seq1	0	0	0	0.667046	6.49344	4.3139	10.906	2.1971e-31	similar to otopetrin	ref|XP_967818.2|	-
comp43654_c1_seq1	16.7341	11.7894	0.0256195	0.0308064	0.408266	0.0625276	-6.45407	1.25927e-30	-	-	-
comp1070703_c0_seq1	35.3747	36.6452	0.786607	0.045041	2.18103	0.0914196	-5.66628	3.33701e-30	-	-	-
comp71391_c1_seq2	1.33389	0.146984	0.670206	41.0119	80.5654	46.1904	5.50739	3.34797e-30	hypothetical protein YQE_010000, partial	gb|ENN73438.1|	-
comp27664_c0_seq1	16.1225	20.1648	18.7934	1.18482	0.530274	0.234617	-5.75828	3.45231e-30	-	-	-
comp71391_c1_seq1	1.24338	0.124665	0.620006	38.0569	74.8301	42.1081	5.50777	3.45231e-30	hypothetical protein YQE_010000, partial	gb|ENN73438.1|	-
comp50817_c0_seq1	5.22022	2.16236	1.3985	125.686	238.451	254.422	5.443	3.87064e-30	-	-	-
comp57832_c0_seq1	5.17629	2.59672	0.701547	610.29	10.2642	45.6498	5.4891	4.01442e-30	-	-	-
comp50085_c0_seq1	0.189404	0.109721	0.229493	35.3223	8.04572	14.7448	5.82694	4.48877e-30	unknown	gb|AEE63232.1|	K11252
comp58729_c0_seq2	0	0.0114832	0	0.358124	9.82195	0.26965	8.72029	1.20369e-29	-	-	-
comp43654_c0_seq1	16.5617	8.92749	0.0125532	0.120757	0.415476	0.168507	-5.79259	1.38432e-29	unknown	gb|AEE62235.1|	K08666
comp61088_c0_seq1	0.458965	0.376658	0.176101	20.4844	43.1513	18.1533	5.54375	1.68344e-29	small heat shock protein 21	dbj|BAD91164.1|	-
comp28875_c0_seq1	57.4529	0.016589	0.0277581	0.233645	0.0850666	1.32107	-5.54206	4.35531e-29	-	-	-
comp67458_c0_seq1	10.2075	3.15509	0.113976	0.0767487	0.212367	0.133523	-5.56576	6.94364e-29	similar to CG1213 CG1213-PA	ref|XP_967094.1|	-
comp65529_c1_seq2	0.0601345	0.0812831	0.0646047	17.2378	2.55506	0.0622405	5.5906	8.17899e-29	hypothetical protein TcasGA2_TC007000	gb|EFA01454.1|	-
comp63889_c0_seq1	36.9305	3.20391	3.28289	0.1509	1.00914	0.416542	-5.34222	1.39219e-28	unknown	gb|AEE61829.1|	-
comp73540_c0_seq1	0.402879	0.150472	0.0899227	36.7312	9.79943	5.16846	5.508	1.56772e-28	hypothetical protein YQE_11850, partial	gb|ENN71431.1|	-
comp55593_c0_seq1	0	0	0	0	3.54064	0.0105372	10.5076	2.63971e-28	membrane alanyl aminopeptidase 1	gb|ADI48181.1|	-
comp60756_c0_seq1	6.97654	7.02828	3.13156	287.424	267.766	528.895	5.21177	2.80728e-28	similar to putative alcohol dehydrogenase	ref|XP_966954.2|	-
comp70769_c0_seq2	2.14172	0.975556	1.37857	85.4569	94.0055	111.328	5.20056	3.85817e-28	-	-	-
comp58885_c0_seq1	0.13921	0.596579	0.123439	64.0898	0.598683	1.63733	5.2779	9.76501e-28	-	-	-
comp52637_c0_seq1	0.180103	0.121721	0.636484	37.655	38.0748	16.5905	5.57835	1.67282e-27	-	-	-
comp66684_c1_seq2	6.32041	2.31758	2.08563	0.0587785	0.0399473	0.119303	-6.29918	1.67282e-27	-	-	-
comp66238_c1_seq1	0.35683	0.175983	0.0654377	9.48168	24.8467	6.81758	5.36169	1.89454e-27	heat shock protein 70	gb|ABQ39970.1|	-
comp51045_c0_seq1	0	0.0236927	0.0198224	8.81916	3.32894	5.90224	7.60538	1.14104e-26	-	-	-
comp70916_c0_seq2	0.180334	0.127751	0.11241	0.505221	7.32578	16.306	5.09818	1.36017e-26	similar to protease, reverse transcriptase and RNase H	ref|XP_001809905.1|	-
comp49514_c0_seq1	4.73136	2.77039	4.09944	0.374385	0	0	-5.82964	1.86341e-26	-	-	-
comp37306_c0_seq1	0	0.0260715	0	4.87854	1.72463	3.14094	7.57825	1.92553e-26	-	-	-
comp68636_c0_seq10	1.44948	5.95448	4.13772	0.16548	0.224928	0.145546	-5.38383	1.94446e-26	similar to dicarbonyl L-xylulose reductase	ref|XP_971105.1|	-
comp46977_c0_seq1	0	0.029643	0.0248006	0.089465	12.7533	0.0756612	6.90157	1.98552e-26	-	-	-
comp64356_c0_seq3	7.05654	3.09404	5.61528	0.198391	0.537001	0.0694266	-5.16038	2.32628e-26	-	-	-
comp70916_c0_seq1	0.141037	0.123482	0.11781	0.527416	6.77638	14.7304	5.06879	2.63457e-26	similar to protease, reverse transcriptase and RNase H	ref|XP_001809905.1|	-
comp64356_c0_seq1	6.91831	3.03055	5.50006	0.214422	0.525982	0.0680019	-5.12688	3.86519e-26	hypothetical protein YQE_12482, partial	gb|ENN70817.1|	-
comp65233_c0_seq1	0.357413	0.416684	0.050524	0	0	0	-9.91812	6.65828e-26	similar to cytochrome P450	ref|XP_974280.1|	-
comp64285_c5_seq1	0.0623733	0	0	5.27989	3.51809	3.09877	6.72163	8.09736e-26	-	-	-
comp55884_c0_seq1	2.3324	1.26107	0.940202	0.112544	0.0573656	0.0155748	-5.4045	1.09139e-25	similar to cytochrome P450 CYP15A1	ref|XP_970303.1|	K07418
comp70916_c0_seq3	0.179612	0.136563	0.123776	0.541913	6.92308	15.5151	4.95012	1.4628e-25	similar to protease, reverse transcriptase and RNase H	ref|XP_001809905.1|	-
comp64400_c0_seq4	1.34355	0.782732	0.295985	119.604	6.45833	3.90993	4.89871	1.6267e-25	minus-C odorant binding protein 4	gb|ADD82417.1|	-
comp1137854_c0_seq1	0	0	0.00973357	0	7.07549	0.190048	8.17919	1.84264e-25	-	-	-
comp70916_c0_seq4	0.145705	0.132753	0.128275	0.560548	6.45462	14.155	4.9153	3.13398e-25	similar to protease, reverse transcriptase and RNase H	ref|XP_001809905.1|	-
comp61782_c0_seq1	0	0.0227872	0	1.66585	0.673838	1.11672	6.38782	4.10648e-25	-	-	-
comp7508_c0_seq1	12.0729	11.3234	12.2579	1.30319	0.664261	0.159617	-5.00292	7.59052e-25	-	-	-
comp66238_c2_seq1	0.823621	0.41748	0.148445	17.8604	40.5253	9.6968	4.8812	1.24659e-24	similar to heat shock protein 70	ref|XP_974442.1|	-
comp71455_c0_seq5	0	0	0.0216101	7.8995	4.05301	3.32275	8.05922	1.7711e-24	-	-	-
comp61057_c0_seq1	2.67839	5.77895	10.7806	0.416998	0.418941	0.527453	-4.83888	1.80497e-24	similar to sugar transporter	ref|XP_972686.1|	-
comp65589_c0_seq1	2.4261	0.813934	0.730318	0.0534027	0.0665385	0.0361304	-5.38343	1.80497e-24	hypothetical protein YQE_12937, partial	gb|ENN70433.1|	-
comp58245_c0_seq1	0.538122	0.054553	0	22.5016	9.0357	7.76971	5.31943	1.84365e-24	-	-	-
comp59700_c0_seq2	10.2862	7.44599	5.81623	0.179987	0.480556	0.713241	-4.87036	2.08271e-24	hypothetical protein YQE_11291, partial	gb|ENN72000.1|	-
comp67747_c0_seq14	2.12458	0	0	0	0.0077779	0	-8.07016	2.39486e-24	-	-	-
comp190220_c0_seq1	17.0241	29.0167	23.1497	3.6419	0.805853	0.343812	-4.84244	2.58928e-24	-	-	-
comp66012_c0_seq1	4.92639	2.59739	0.914544	0.151335	0.0668531	0.215015	-4.96827	2.68529e-24	hypothetical protein TcasGA2_TC000107	gb|EEZ99525.1|	-
comp59700_c0_seq1	9.74861	7.01309	5.51676	0.20274	0.454698	0.691323	-4.81954	5.26715e-24	hypothetical protein YQE_11291, partial	gb|ENN72000.1|	-
comp49665_c1_seq1	0.0533638	0	0	8.36324	1.70146	1.08624	6.75404	6.82568e-24	-	-	-
comp74092_c0_seq1	0.122885	4.2356	1.82395	0	0.127763	0.0423961	-6.07496	1.23228e-23	-	-	-
comp61782_c0_seq2	0	0.0253586	0	1.53494	0.676191	1.09602	6.17344	1.86294e-23	-	-	-
comp64321_c0_seq7	0	0.0833579	0.0126802	2.41289	2.20332	1.86072	5.19366	1.95773e-23	hypothetical protein YQE_04570, partial	gb|ENN78973.1|	K09300
comp37995_c0_seq1	0.0271341	0	0	6.94605	4.00601	2.66802	7.81818	2.29291e-23	-	-	-
comp765142_c0_seq1	4.97286	2.5472	0.110995	0.0266932	0.108848	0	-6.3496	2.58853e-23	similar to AGAP001819-PA	ref|XP_968792.2|	-
comp64321_c0_seq6	0.00379064	0.0806993	0.0128603	2.40851	2.21886	1.76945	5.16088	4.00011e-23	hypothetical protein YQE_04570, partial	gb|ENN78973.1|	K09300
comp64152_c0_seq3	0	1.64169	2.20138	0	0	0	-9.55766	4.0316e-23	-	-	-
comp64321_c0_seq2	0.00335387	0.0748009	0.0113785	2.19256	2.02247	1.54474	5.12935	4.26563e-23	hypothetical protein YQE_04570, partial	gb|ENN78973.1|	K09300
comp64476_c0_seq2	0.0646616	0	0.00548435	0.234112	0.11765	3.36973	5.12631	5.35657e-23	-	-	-
comp67028_c0_seq1	0.0663591	0.121932	0.0984956	14.187	0.392401	1.49386	4.7925	5.35657e-23	hypothetical protein TcasGA2_TC015753	gb|EFA05564.1|	K13356
comp67333_c0_seq1	1.64319	0.972654	1.06631	44.2807	70.1141	44.5159	4.60098	5.77826e-23	small heat shock protein 21	dbj|BAD91164.1|	K09542
comp442397_c0_seq1	0.115928	0.486886	0.168559	0.0844519	41.9791	0	4.88868	6.62223e-23	hypothetical protein YQE_04100, partial	gb|ENN79456.1|	-
comp62515_c0_seq2	0	0	0	0.708523	0.803368	1.4601	9.80356	6.62223e-23	-	-	-
comp62097_c0_seq1	1.56458	0.0390029	0.103333	0.0130793	0.0133335	0	-6.43986	7.86143e-23	hypothetical protein YQE_01610, partial	gb|ENN82035.1|	K01689
comp64152_c0_seq2	0	1.1306	1.84604	0	0	0	-9.50628	8.98028e-23	hypothetical protein LOC100570177	ref|XP_003242263.1|	-
comp38420_c0_seq1	5.69862	7.60716	8.86686	68.781	621.48	267.483	4.52403	9.46472e-23	similar to 29-kDa galactose-binding lectin	ref|XP_001816090.1|	-
comp63207_c0_seq2	0	0	0	3.56027	4.87782	1.15068	9.78243	9.52479e-23	-	-	-
comp38643_c0_seq1	0	0	0.0296614	0.0237777	6.872	0.060327	6.72148	9.83268e-23	hypothetical protein TcasGA2_TC006911	gb|EFA12086.1|	-
comp42084_c0_seq1	0	0.0362671	0	0.456072	5.41185	3.3695	7.08686	9.88041e-23	similar to otopetrin	ref|XP_967818.2|	-
comp58189_c0_seq3	0.106432	0.56646	2.66301	12.293	78.0134	81.4353	4.61937	1.89393e-22	-	-	-
comp42226_c0_seq1	14.1761	18.4437	69.1738	3.87851	2.17186	3.3078	-4.52271	1.99627e-22	odorant-binding protein 3	gb|AGI05174.1|	-
comp65525_c0_seq2	8.64034	1.89474	0.220891	0.0468728	0.334487	0.206132	-4.7416	2.60073e-22	chitinase	dbj|BAF49604.1|	K01183
comp58916_c1_seq1	0.397219	1.33619	0.658498	51.2102	42.1812	18.0897	4.594	2.77737e-22	small heat shock protein 21	dbj|BAD91164.1|	-
comp67185_c0_seq1	2.77374	3.26828	2.21782	0.148533	0.103241	0.301477	-4.72788	2.86415e-22	ankyrin repeat protein E4_2, partial	gb|AAO25691.1|	-
comp68864_c0_seq2	0.0736052	0	0.0312145	0.465424	4.94367	1.65317	5.26428	3.12108e-22	hypothetical protein YQE_11850, partial	gb|ENN71431.1|	K10068
comp67747_c0_seq9	1.41558	0.00669029	0	0.0201919	0.0171536	0.00683056	-5.47626	4.32173e-22	similar to CG11048 CG11048-PA	ref|XP_974278.1|	K00240
comp54305_c0_seq1	1.49495	0.243878	0.247762	0	0	0.0266777	-6.67301	4.7377e-22	putative nuclease HARBI1-like	ref|XP_001947852.2|	-
comp38175_c0_seq1	40.9981	23.3649	0.983258	0.90082	2.14277	1.48557	-4.47815	4.79711e-22	peritrophic matrix protein 2-B precursor	ref|NP_001161920.1|	-
comp69821_c0_seq1	0.308948	0.0854186	0.0714649	24.2762	0.46722	0.130814	4.85255	5.77036e-22	-	-	-
comp16835_c0_seq1	0	0.0226722	0.0189686	3.09061	2.59262	1.04164	6.30806	7.08887e-22	-	-	-
comp45752_c0_seq1	1.07088	0.337201	1.03902	0.08274	0	0.0167937	-5.47235	9.94965e-22	Serine protease easter	gb|EFN75743.1|	-
comp64321_c0_seq3	0.00986527	0.0833423	0.0334693	2.49187	2.22917	1.8992	4.78826	1.11457e-21	hypothetical protein YQE_04570, partial	gb|ENN78973.1|	K09300
comp72407_c0_seq6	0	0	0.00455776	0.454883	0.229068	0.583999	6.92577	1.45898e-21	hypothetical protein TcasGA2_TC003812	gb|EFA00906.1|	-
comp66597_c0_seq1	8.83889	3.70782	10.8339	0.292009	1.36359	0.334583	-4.46996	1.48661e-21	-	-	-
comp66786_c0_seq2	0	0.0129405	0.0649594	2.93567	1.73857	1.75056	5.28041	1.96733e-21	-	-	-
comp54594_c0_seq3	0.270577	0.246872	0.137696	37.8611	0	0.42008	4.90993	2.02755e-21	-	-	-
comp64321_c0_seq4	0.00649677	0.0889139	0.0330619	2.46153	2.1919	1.90298	4.75061	2.09184e-21	hypothetical protein YQE_04570, partial	gb|ENN78973.1|	K09300
comp72407_c0_seq1	0	0	0.00461979	0.502737	0.223691	0.546846	6.90406	2.16301e-21	hypothetical protein TcasGA2_TC003812	gb|EFA00906.1|	-
comp68864_c0_seq4	0.0592931	0.0180328	0.0352031	0.417255	4.21049	1.71221	4.9951	2.60947e-21	hypothetical protein YQE_11850, partial	gb|ENN71431.1|	-
comp42177_c0_seq1	3.66252	2.63876	0.0781486	0	0.143695	0.0238414	-5.844	2.98142e-21	-	-	-
comp63819_c0_seq1	9.71463	1.13422	16.2477	0.166984	2.01439	0.028244	-4.59252	3.2882e-21	-	-	-
comp61572_c0_seq11	0.283936	1.2065	0.927425	0.0123225	0.0753722	0.0500221	-5.06705	3.58367e-21	hypothetical protein YQE_05554, partial	gb|ENN77876.1|	-
comp66561_c0_seq2	2.2203	2.50364	0.981869	0.0484372	0.0555509	0.276505	-4.65001	3.58367e-21	similar to glucosyl/glucuronosyl transferases	ref|XP_973188.1|	K00699
comp65515_c0_seq1	3.63481	3.95053	7.54298	0.836705	0.236935	0.371494	-4.402	3.62766e-21	hypothetical protein TcasGA2_TC005437	gb|EFA07863.1|	-
comp65261_c0_seq2	0	0.0812605	0.033993	4.4554	1.7779	3.74722	5.51588	4.08311e-21	cytochrome p450 family 4	gb|ABB51129.1|	-
comp70563_c0_seq2	0.0901415	0.0584848	0.0458727	2.15124	0.599809	5.19486	4.58688	4.68844e-21	similar to adhesive serine protease	ref|XP_975289.1|	-
comp2433_c0_seq1	0	0	0	0	0	4.18536	9.53562	4.81893e-21	-	-	-
comp73023_c0_seq1	0.0634723	0.0016499	0.0538348	0.167645	0.15229	4.27693	4.51417	5.23353e-21	conserved hypothetical protein	ref|XP_002432155.1|	-
comp70563_c0_seq1	0.0991495	0.085285	0.0382249	2.11127	0.546667	5.74372	4.50029	6.15129e-21	similar to adhesive serine protease	ref|XP_975289.1|	K09631
comp45641_c0_seq1	0.243794	1.28518	1.17173	0.033152	0.0168982	0	-6.54291	6.25654e-21	hypothetical protein YQE_06095, partial	gb|ENN77267.1|	-
comp72407_c0_seq2	0	0	0.00385565	0.350038	0.212687	0.435222	6.81966	8.75905e-21	-	-	-
comp595211_c0_seq1	0.40403	2.39149	1.65814	0.0664615	0.189709	0	-5.07852	1.09884e-20	hypothetical protein YQE_00377, partial	gb|ENN83264.1|	-
comp65786_c2_seq1	21.1621	2.77931	8.74105	0.489821	1.93495	0.32104	-4.32623	1.2767e-20	cytochrome P450 9Z4	ref|NP_001164248.1|	-
comp54809_c0_seq1	0	0.0387957	0	4.43961	0.865392	0.0297068	6.13576	1.34192e-20	hypothetical protein CAPTEDRAFT_208217, partial	gb|ELT93497.1|	-
comp60443_c0_seq2	7.13297	28.2516	14.7386	0.270869	1.37409	3.06961	-4.27167	1.36689e-20	similar to putative esterase	ref|XP_972864.1|	-
comp66238_c0_seq1	1.13376	0.8301	0.37396	21.0061	55.4023	11.6369	4.4431	1.68082e-20	hypothetical protein YQE_06802, partial	gb|ENN76737.1|	-
comp52391_c0_seq2	83.8817	23.5054	7.78622	1.1437	5.90204	2.32137	-4.23033	1.77859e-20	similar to pattern recognition serine proteinase	ref|XP_967486.1|	-
comp67294_c0_seq1	0.0999827	0.0434396	0	3.99869	1.93054	1.14572	4.85156	1.86992e-20	similar to Transcription factor 21 (Podocyte-expressed 1) (Pod-1) (Epicardin) (Capsulin)	ref|XP_968572.1|	K09072
comp68636_c0_seq4	0.732178	4.06475	2.82409	0.124455	0.289998	0.126303	-4.77293	2.20199e-20	similar to dicarbonyl L-xylulose reductase	ref|XP_971105.1|	-
comp68636_c0_seq6	1.05334	5.84772	3.89269	0.179047	0.417204	0.181705	-4.74627	3.59978e-20	similar to dicarbonyl L-xylulose reductase	ref|XP_971105.1|	-
comp26594_c0_seq1	2.05832	4.48447	1.34762	41.2113	174.807	48.0275	4.22177	3.95121e-20	RecName: Full=Antimicrobial peptide Alo-3 pdb|1Q3J|A Chain A, Solution Structure Of Alo3: A New Knottin-type Antifungal Peptide From The Insect Acrocinus Longimanus	sp|P83653.1|ALO3_ACRLO	-
comp569330_c0_seq1	0	0	0	0	6.91912	0	9.38915	5.46433e-20	similar to CG1213 CG1213-PA	ref|XP_967094.1|	-
comp888048_c0_seq1	46.0349	25.783	6.31352	1.24612	3.67421	1.75102	-4.22856	5.54927e-20	modular serine protease zymogen	dbj|BAG14264.1|	-
comp58729_c0_seq3	0	0.07811	0	0	7.18304	0.0265826	5.6925	6.37873e-20	-	-	-
comp61903_c1_seq2	0	0.125486	0	5.90815	3.88662	3.10043	5.81026	6.99836e-20	putative general transcription factor II-I repeat domain-containing protein 2-like protein	gb|EHJ64830.1|	-
comp52391_c0_seq1	4.89415	1.22613	0.429417	0.0143432	0.307062	0.123728	-4.47453	8.27391e-20	similar to pattern recognition serine proteinase	ref|XP_967486.1|	-
comp66561_c0_seq1	1.35769	1.17022	0.415974	0.0121998	0.0310922	0.13619	-4.74105	8.4442e-20	similar to glucosyl/glucuronosyl transferases	ref|XP_973188.1|	-
comp70375_c3_seq5	0	0	0	5.84017	2.99056	0	9.36659	8.76921e-20	-	-	-
comp68864_c0_seq1	0.0810019	0.0889602	0.0400766	0.612707	5.6075	2.66188	4.61011	9.88108e-20	-	-	-
comp61330_c0_seq1	0.895511	3.59078	3.80193	0.367366	0.39011	0.139808	-4.23815	1.33751e-19	similar to CG10806 CG10806-PB	ref|XP_974978.1|	-
comp71816_c0_seq17	3.7955	1.38627	2.04806	0.224501	0.298218	0.110465	-4.32558	1.46846e-19	similar to AGAP004918-PA	ref|XP_973843.1|	-
comp520323_c0_seq1	5.65681	16.2145	9.18183	0.180996	0.530478	2.18124	-4.27071	1.72652e-19	hypothetical protein KGM_16008	gb|EHJ69264.1|	-
comp770757_c0_seq1	0.32974	0.232542	0.231034	24.0524	2.26567	4.9561	4.3741	1.92654e-19	hypothetical protein YQE_10069, partial	gb|ENN73305.1|	-
comp61572_c0_seq2	0.287525	1.18753	0.853538	0	0.110719	0.0661323	-4.64305	2.23634e-19	hypothetical protein YQE_05554, partial	gb|ENN77876.1|	-
comp78949_c0_seq1	0.0451668	0.0610515	0.0255392	4.40685	0.84528	3.88014	5.25237	2.60373e-19	histone H3-like	ref|XP_003241032.1|	K11253
comp69704_c0_seq1	23.1897	4.48914	2.90863	781.354	46.7494	28.3955	4.05629	3.72521e-19	-	-	-
comp64476_c0_seq1	0.124484	0	0.00570718	0.257349	0.160909	3.5554	4.3874	4.07813e-19	-	-	-
comp71323_c1_seq3	0.142409	0.0721847	0.0905893	0.123454	11.2083	0.213725	4.40535	4.07813e-19	hypothetical protein TcasGA2_TC016101	gb|EFA12306.1|	-
comp71323_c1_seq1	0.101753	0.103154	0.0992484	0.176419	10.7538	0.236962	4.32287	4.14072e-19	hypothetical protein TcasGA2_TC004225	gb|EFA13486.1|	-
comp61572_c0_seq8	0.26551	0.994176	0.853564	0.0174702	0.111311	0.0531889	-4.48839	6.75632e-19	hypothetical protein YQE_05554, partial	gb|ENN77876.1|	-
comp63435_c0_seq1	4.25084	2.19039	1.09556	0.320959	0.209992	0.175016	-4.1633	7.31999e-19	serine protease P53	gb|EFA11567.1|	-
comp72169_c1_seq1	82.4203	60.3206	55.7083	7.22077	8.71191	6.17465	-4.00924	8.38725e-19	similar to carbonic anhydrase	ref|XP_001815297.1|	K01672
comp59960_c0_seq1	11.7426	8.07827	4.00119	0.707197	0.732761	0.87065	-4.11907	8.77609e-19	hypothetical protein	ref|XP_001814944.1|	-
comp52145_c0_seq1	0	0.0301477	0.0630572	5.03469	2.22616	1.24658	5.43514	9.29933e-19	-	-	-
comp65687_c0_seq1	0.111996	0.0340612	0.0633268	7.59575	0.155256	0.0695507	4.27165	9.29933e-19	aspartate 1-decarboxylase	ref|NP_001096055.1|	K01580
comp71277_c0_seq2	0.00175155	0.00177566	0.00594238	0.214364	0.406102	0.250179	5.52461	1.26814e-18	hypothetical protein TcasGA2_TC015169	gb|EFA05072.1|	-
comp66215_c0_seq2	117.584	121.568	53.4925	8.32356	15.6694	8.30918	-3.98173	1.35501e-18	modular serine protease zymogen	dbj|BAG14264.1|	-
comp52101_c0_seq1	9.66075	2.79021	1.90315	0.665119	0.2988	0.343218	-4.15943	1.42833e-18	-	-	-
comp63702_c0_seq1	0.242793	0.338436	0.527689	17.4494	12.4559	7.80587	4.08838	1.65318e-18	similar to CG13618 CG13618-PA	ref|XP_974380.1|	-
comp70512_c0_seq3	6.33864	2.52093	2.07696	0.541483	0.540742	0.044859	-4.06763	1.81504e-18	hypothetical protein EAG_08095	gb|EFN74406.1|	-
comp58916_c0_seq1	0.109464	0.416142	0.0928433	12.6991	10.0722	4.78683	4.59474	2.00711e-18	unknown	gb|AEE63643.1|	-
comp69361_c3_seq4	0	0.0500397	0	2.44659	0.851908	1.18526	5.60498	2.17499e-18	-	-	-
comp66445_c1_seq1	0.0229385	0.0581356	0.0243194	0.134518	3.16001	1.45419	4.66363	2.31986e-18	similar to SV2-like protein 1	ref|XP_972569.1|	-
comp66469_c0_seq3	0.00705507	0	0.00598384	0.420926	0.484121	0.485593	5.76898	2.49926e-18	-	-	-
comp61572_c0_seq1	0.347915	1.36481	0.945137	0.0257124	0.136303	0.0835014	-4.36599	2.53562e-18	hypothetical protein YQE_05554, partial	gb|ENN77876.1|	-
comp68883_c1_seq4	0.0256831	0.0347156	0.123439	1.04775	6.06152	1.50635	4.54695	2.60846e-18	GF11830	ref|XP_001959844.1|	K09874
comp34340_c0_seq1	0.0276496	0	0	0.0620384	0.0747431	1.88306	5.49303	2.67185e-18	similar to glucosyl/glucuronosyl transferases	ref|XP_969251.1|	K00699
comp70512_c0_seq1	5.16869	2.20292	1.90081	0.422409	0.495507	0.0469788	-4.06055	2.84094e-18	hypothetical protein EAG_08095	gb|EFN74406.1|	-
comp408150_c0_seq1	7.0754	1.16316	11.1163	0.0750109	1.75878	0.365399	-4.0852	3.10436e-18	-	-	-
comp72413_c0_seq27	0.166421	0.0410965	0.0271446	6.43883	0.377112	0.103791	4.06751	3.311e-18	hypothetical protein TcasGA2_TC011133	gb|EEZ97322.1|	K12158
comp70512_c0_seq5	4.31707	1.38133	1.20145	0.13759	0.378714	0.0279266	-4.38712	3.76195e-18	hypothetical protein EAG_02052	gb|EFN73125.1|	-
comp26292_c0_seq1	0.0591713	0.179958	2.50934	17.7623	49.9341	31.7242	4.03618	3.94621e-18	hypothetical protein TcasGA2_TC013139	gb|EFA03219.1|	-
comp67883_c0_seq1	0.505068	0.251356	0.17914	14.7789	6.61651	6.26358	4.07442	4.16594e-18	-	-	-
comp72009_c0_seq8	0	0	0.0223972	1.03014	0.428987	0.368977	5.20404	4.54777e-18	hypothetical protein TcasGA2_TC001735	gb|EFA10909.1|	-
comp39627_c0_seq1	12.4662	2.90006	1.87203	429.307	5.51262	10.6183	3.91075	4.7185e-18	hypothetical antimicrobial peptide	gb|ABZ80663.1|	-
comp57678_c0_seq1	2.68816	20.378	22.9597	0.733422	3.863	1.34685	-3.97429	4.92739e-18	-	-	-
comp66469_c0_seq6	0.0084111	0	0.00713397	0.501831	0.542192	0.557163	5.71731	5.42801e-18	-	-	-
comp63443_c0_seq1	1.9885	4.03176	1.50076	0.446854	0.122645	0.104651	-4.35759	5.63444e-18	-	-	-
comp72413_c0_seq52	0.257646	0.0478241	0.0307782	8.99701	0.581024	0.123945	4.05801	5.63444e-18	hypothetical protein TcasGA2_TC011133	gb|EEZ97322.1|	-
comp27943_c0_seq1	0	0.108197	0	0.743802	6.49144	0.681203	5.35607	5.82325e-18	hypothetical protein YQE_09946, partial	gb|ENN73449.1|	-
comp82_c0_seq1	0	0	0	3.53967	1.09271	1.9226	9.09975	6.64878e-18	-	-	-
comp986260_c0_seq1	0	0.0888478	0	0.178767	7.19853	0	5.52728	6.64878e-18	hypothetical protein TcasGA2_TC012962	gb|EFA13093.1|	-
comp67856_c1_seq1	19.475	1.90739	11.1706	0.959443	1.28696	1.28117	-3.99071	6.85792e-18	cathepsin L precursor	gb|EFA07493.1|	-
comp61304_c0_seq1	0.176493	0.238563	0.140622	13.5437	2.93043	1.31747	4.05146	6.92287e-18	similar to glucosyl/glucuronosyl transferases	ref|XP_973188.1|	-
comp64476_c0_seq9	0.134779	0	0.0111526	0.238038	0.150383	3.47388	4.17298	7.68324e-18	-	-	-
comp4616_c0_seq1	0.034929	0.0177049	0.799887	0	0	0	-8.82315	8.35874e-18	-	-	-
comp66844_c0_seq1	0.0114487	0	0	1.87405	0.00595162	0.0236994	6.31992	8.35874e-18	similar to GA10962-PA	ref|XP_973563.2|	-
comp68322_c1_seq2	0.0355007	0	0.14625	0.26379	1.54495	5.03393	4.26977	8.59744e-18	similar to alpha-esterase	ref|XP_970253.1|	-
comp66215_c0_seq1	85.6924	74.4944	39.6956	6.3594	11.5045	5.9129	-3.87282	8.6108e-18	modular serine protease zymogen	dbj|BAG14264.1|	-
comp71323_c1_seq2	0.10881	0.0857949	0.0512712	0.147964	7.88136	0.11262	4.23598	9.68179e-18	hypothetical protein TcasGA2_TC004227	gb|EFA13488.1|	-
comp72252_c0_seq2	0	0.00785934	0	0.300455	1.41057	0.449351	7.00338	1.06223e-17	-	-	-
comp63598_c0_seq3	0	0.883501	0.184794	0	0	0	-8.79461	1.10225e-17	-	-	-
comp59857_c0_seq1	0.727259	6.80778	4.01342	0.183021	0.83469	0.381252	-4.00594	1.16299e-17	hypothetical protein	ref|XP_976452.1|	-
comp45902_c0_seq1	46.5771	73.4058	208.684	10.3966	8.78491	26.693	-3.85221	1.25444e-17	hypothetical protein YQE_00236, partial	gb|ENN83405.1|	-
comp71733_c0_seq1	0.00774136	0	0	0.0931639	0.170632	0.288449	5.39513	1.29416e-17	hypothetical protein YQE_11732, partial	gb|ENN71634.1|	-
comp71470_c0_seq2	0.34886	0.0239771	0.100302	0.0120608	0.00307381	0	-5.56143	1.64674e-17	lysosomal alpha-mannosidase-like precursor	ref|NP_001153727.1|	-
comp39547_c0_seq1	0	0.0128806	0.269411	0.0129582	13.0516	0.0131506	4.42123	1.64836e-17	hypothetical protein YQE_04102, partial	gb|ENN79458.1|	-
comp71323_c1_seq5	0.0370868	0.0300779	0.00629112	0.0529536	3.73253	0.0998027	4.92182	1.64836e-17	hypothetical protein TcasGA2_TC004227	gb|EFA13488.1|	-
comp67747_c0_seq4	0.944359	0.00781518	0	0.0235869	0.00801511	0.00797904	-5.0559	1.65264e-17	similar to CG11048 CG11048-PA	ref|XP_974278.1|	K00240
comp70047_c0_seq1	2.71572	0.716563	0.366015	1.04718	0.247543	78.4878	3.86113	1.66093e-17	-	-	-
comp63632_c0_seq1	2.83387	1.88223	1.31076	0.147648	0.255879	0.26222	-3.94895	1.66519e-17	hypothetical protein YQE_08152, partial	gb|ENN75377.1|	-
comp66960_c0_seq1	2.38839	1.3829	0.948815	0.158861	0.235561	0.0977089	-4.04272	1.66519e-17	-	-	-
comp69214_c0_seq3	8.88195	0	0.359738	0.0763357	0.285338	0.180762	-4.59352	1.70692e-17	GG21174	ref|XP_001974263.1|	-
comp72533_c0_seq8	0.256927	0.225845	0.19171	4.94548	6.15744	6.53704	3.87061	1.70692e-17	hypothetical protein TcasGA2_TC010195	gb|EFA07189.1|	-
comp66869_c0_seq1	1.06155	0.219412	0.332174	37.7719	2.31454	2.25613	3.87336	1.84897e-17	hypothetical protein TcasGA2_TC007265	gb|EFA01690.1|	-
comp39018_c0_seq2	0.0105323	0	0.00446656	0.38133	1.40166	0.0327036	5.93765	1.92508e-17	uncharacterized protein K02A2.6-like	ref|XP_003241242.1|	-
comp51965_c0_seq1	7.75338	8.17306	48.6202	662.268	840.082	477.098	3.8236	1.92508e-17	larval cuticle protein precursor	gb|AAL16187.1|AF428097_1	-
comp40178_c0_seq1	0.339859	0.0362671	0.364112	17.4037	2.41767	6.20211	4.17486	2.08236e-17	Chain B, Structural Characterization Of H3k56q Nucleosomes And Nucleo Arrays pdb|3KWQ|F Chain F, Structural Characterization Of H3k56q Nucleosomes And Nucleo Arrays pdb|4H9S|C Chain C, Complex Structure 6 Of DaxxH3.3(SUB7)H4 pdb|4H9S|D Chain D, Complex Structure 6 Of DaxxH3.3(SUB7)H4	pdb|3KWQ|B	K11254
comp39018_c0_seq1	0.0103731	0	0.00439903	0.375565	1.24026	0.0429455	5.82845	2.28823e-17	uncharacterized protein K02A2.6-like	ref|XP_003241242.1|	-
comp56467_c0_seq2	0	0.0237505	0.00993536	0.824333	2.27748	0.836573	5.89878	2.2985e-17	unknown	gb|AEE61512.1|	K09866
comp71498_c0_seq14	0	0	0.00169165	0.014239	0.520493	0	6.93391	2.7289e-17	-	-	-
comp56467_c0_seq1	0	0.0209188	0.0087508	0.9365	1.70559	0.822261	5.89257	2.7604e-17	unknown	gb|AEE61512.1|	K09866
comp68282_c0_seq5	0.0974557	0.00617484	0	1.42877	2.40646	0.0063043	4.46733	2.84319e-17	hypothetical protein LOC100573445	ref|XP_003243647.1|	-
comp175410_c0_seq1	1.12576	1.1709	0	0	0.0760032	0	-5.50993	2.84628e-17	-	-	-
comp44275_c0_seq1	0.0579987	0.0587972	0	2.11126	0.723616	1.13595	4.3148	3.2404e-17	-	-	-
comp51079_c0_seq1	0.416122	0.237291	0.169116	2.64362	17.4229	2.12656	3.96469	3.2404e-17	hypothetical protein	ref|XP_976477.1|	-
comp71323_c1_seq9	0.0065701	0.0266422	0	0.067007	2.3635	0.122404	5.4301	3.59899e-17	-	-	-
comp65458_c2_seq4	4.57518	0.0242836	0	0.0732899	0.0249048	0.0495855	-5.38553	3.76938e-17	-	-	-
comp59387_c0_seq1	11.4921	8.68854	4.17865	1.33038	0.605262	0.94844	-3.86482	3.92352e-17	similar to conserved hypothetical protein	ref|XP_974612.1|	-
comp72533_c0_seq7	0.25198	0.217983	0.185224	4.70632	5.85097	6.00721	3.82201	4.06852e-17	hypothetical protein TcasGA2_TC010195	gb|EFA07189.1|	-
comp54290_c0_seq1	8.3429	9.93013	6.15924	1.27926	0.531944	1.27263	-3.83663	4.19494e-17	unknown	gb|AEE63574.1|	-
comp71323_c1_seq11	0.0314521	0.0446392	0.0693588	0.0898166	5.46757	0.188811	4.36458	4.26126e-17	hypothetical protein TcasGA2_TC004226	gb|EFA13487.1|	-
comp2148_c1_seq1	0.0278017	0.070461	0.0707409	2.67948	2.48587	3.12213	4.6936	4.47005e-17	-	-	-
comp68152_c0_seq4	1.76339	0.406949	0.182395	21.8299	13.9219	18.3851	3.86497	4.48969e-17	-	-	-
comp62515_c1_seq1	0	0	0	0.81023	0.961138	1.62957	8.96907	4.53685e-17	-	-	-
comp63770_c0_seq1	0.105477	0.605934	0.429417	4.98427	9.7748	17.0308	3.88162	4.55187e-17	similar to putative cuticle protein CP5	ref|XP_973942.1|	-
comp70512_c0_seq10	6.95262	2.78865	1.87253	0.717254	0.601616	0.00921398	-3.90542	5.27998e-17	hypothetical protein EAG_08095	gb|EFN74406.1|	-
comp72533_c0_seq2	0.272959	0.237671	0.190324	4.82819	6.11118	6.3454	3.79313	6.1774e-17	hypothetical protein TcasGA2_TC010195	gb|EFA07189.1|	-
comp70180_c0_seq1	0.121564	0.0417416	0.0299339	3.15949	1.16401	0.728544	3.913	6.44566e-17	similar to dual oxidase 1	ref|XP_970848.2|	-
comp71010_c2_seq2	0	0.0189082	0	3.36693	0.775676	0.888013	6.88942	6.52281e-17	-	-	-
comp68842_c2_seq1	2.43752	1.23554	0.82346	0.0632027	0.128862	0.0641412	-4.84503	7.43147e-17	-	-	-
comp59414_c0_seq1	1.72512	1.03533	0.210698	10.5213	6.74398	45.4313	3.77652	7.67719e-17	GF24713	ref|XP_001956205.1|	-
comp63013_c0_seq1	1.88383	0.451209	1.71192	36.1982	23.9017	41.4174	3.78006	7.92258e-17	-	-	-
comp69214_c0_seq4	10.5152	0.922235	1.53182	0.150084	0.639824	0.456939	-3.97203	8.07854e-17	AGAP005332-PB	ref|XP_001688639.1|	-
comp71498_c0_seq17	0	0	0.00190128	0.0228621	0.545371	0	6.85155	9.20888e-17	-	-	-
comp63047_c0_seq3	3.89271	6.54911	4.73676	0.836366	0.902987	0.393951	-3.7603	1.0017e-16	potassium voltage-gated channel protein Shab-like	ref|XP_393546.3|	-
comp66973_c0_seq2	0.231643	2.27787	0.569766	0.0393747	0	0.25574	-4.22947	1.04305e-16	lysosomal acid lipase, putative	ref|XP_001662497.1|	-
comp61572_c0_seq3	0.263229	1.13049	0.795621	0.0488113	0.104496	0.0891649	-4.11487	1.05547e-16	hypothetical protein YQE_05554, partial	gb|ENN77876.1|	-
comp59047_c0_seq2	4.57195	0.564505	2.74052	0.807028	0.152354	0.0379172	-3.86711	1.06456e-16	unknown	gb|AEE62387.1|	-
comp967262_c0_seq1	0.0674858	1.66476	2.02244	0.114712	0.14033	0	-4.88486	1.06456e-16	-	-	-
comp65552_c0_seq1	43.0595	19.1534	23.4388	1.39949	2.80054	6.48327	-3.7461	1.08674e-16	similar to AGAP007553-PA	ref|XP_975456.1|	-
comp64400_c0_seq6	0.805197	0.394832	0.311776	33.3301	1.54693	2.9033	3.76431	1.11806e-16	minus-C odorant binding protein 4	gb|ADD82417.1|	-
comp60424_c0_seq1	3.14767	1.97637	2.73863	0.124267	0.696755	0.105094	-3.9515	1.22336e-16	-	-	-
comp69361_c3_seq1	0	0.0610898	0	2.88853	0.48869	1.22247	5.34454	1.25521e-16	-	-	-
comp72533_c0_seq3	0.241209	0.222794	0.163667	4.2258	5.45411	5.41478	3.75826	1.27836e-16	hypothetical protein TcasGA2_TC010195	gb|EFA07189.1|	-
comp69066_c0_seq16	0.987011	0.514801	0.509566	0.00729443	0.111543	0.0370137	-4.45903	1.32974e-16	-	-	-
comp49712_c0_seq1	0.078798	0.0239648	0	0.9483	1.35178	1.6964	4.56695	1.44521e-16	hypothetical protein YQE_12741, partial	gb|ENN70566.1|	-
comp61572_c0_seq5	0.309854	1.26572	0.784554	0.0511198	0.11844	0.103758	-4.03504	1.54436e-16	hypothetical protein YQE_05554, partial	gb|ENN77876.1|	-
comp171194_c0_seq1	2.29176	1.73743	2.21423	0.121947	0.0621586	0.371274	-4.32507	1.57375e-16	-	-	-
comp57229_c0_seq2	4.67337	0.42623	0.315456	0	0.302631	0.0669487	-4.42825	1.78722e-16	hypothetical protein YQE_07509, partial	gb|ENN75976.1|	-
comp66908_c0_seq3	1.18357	0.78338	1.15319	0.219472	0.081359	0.0101241	-4.23367	2.0058e-16	similar to cuticular protein 1, RR-2 family (AGAP001664-PA)	ref|XP_975669.1|	-
comp29306_c0_seq1	6.41408	3.66354	2.66701	0.414832	0.699403	0.356224	-3.89217	2.16563e-16	bursicon precursor	ref|NP_001107779.1|	-
comp1080266_c0_seq1	8.30812	5.5897	0.0634831	0.0254452	1.19323	0.0774692	-4.07615	2.23383e-16	hypothetical protein YQE_06498, partial	gb|ENN77004.1|	-
comp53506_c0_seq1	4.06875	10.2323	3.8288	1.1207	1.33658	0.166869	-3.71018	2.29539e-16	hypothetical protein TcasGA2_TC004499	gb|EEZ98884.1|	K08155
comp72349_c1_seq3	1.80489	0.526363	0.146793	0	0.128531	0	-4.86255	2.31418e-16	-	-	-
comp14275_c0_seq1	0.414354	1.60386	0	0	0	0	-8.59864	2.42249e-16	-	-	-
comp68152_c0_seq3	0.580551	0.192614	0.0716219	5.78096	7.05662	6.82822	3.85513	2.46701e-16	-	-	-
comp63047_c0_seq2	4.98329	8.12378	5.62486	1.14969	1.00554	0.591508	-3.69158	2.51693e-16	potassium voltage-gated channel protein Shab-like	ref|XP_003699742.1|	K04885
comp474535_c0_seq1	0.031459	0	0	1.37963	0.675964	0.944262	5.69001	2.65288e-16	-	-	-
comp72873_c1_seq1	107.237	40.1326	56.6849	4.30087	15.5654	7.81866	-3.66116	2.83304e-16	cytochrome P450	gb|AAZ94272.1|	-
comp59047_c0_seq3	3.72004	0.450299	2.23951	0.666937	0.128283	0.044697	-3.81488	2.91579e-16	unknown	gb|AEE62387.1|	-
comp65992_c0_seq1	2.14917	1.08197	0.458811	86.3785	0.927239	0.559893	3.71871	3.03448e-16	hypothetical antimicrobial peptide	gb|ABZ80663.1|	-
comp70512_c0_seq2	5.01908	2.27116	1.55763	0.529536	0.529831	0.00995184	-3.83472	3.39947e-16	hypothetical protein EAG_08095	gb|EFN74406.1|	-
comp70147_c0_seq10	0.0780933	0.163992	0.00473112	2.46617	1.41509	2.15638	3.8356	3.78267e-16	hypothetical protein YQE_06821, partial	gb|ENN76642.1|	-
comp55729_c0_seq4	0.681073	0.642832	0.27887	24.5749	8.69269	8.92096	3.8695	3.84109e-16	-	-	-
comp61379_c0_seq1	0	0.302261	0.396414	0	0.00837821	0.00834051	-6.13833	3.89976e-16	minus-C odorant binding protein 3	gb|ADD82416.1|	-
comp71748_c0_seq18	0	0.255392	0.286203	0.0117859	0.0240299	0.0191374	-4.32111	4.02879e-16	hypothetical protein TcasGA2_TC004198	gb|EFA12569.1|	-
comp71498_c0_seq8	0	0	0.00187762	0.0180621	0.50406	0	6.74833	4.17286e-16	-	-	-
comp72009_c0_seq6	0	0.00330428	0.022116	0.847671	0.416824	0.269885	4.80126	4.57881e-16	-	-	-
comp52429_c0_seq1	0.0416272	0	0.114746	2.73833	1.11446	2.82207	4.41026	4.64426e-16	similar to His2A:CG31618 CG31618-PA	ref|XP_966580.1|	K11251
comp65525_c0_seq3	3.93001	1.10175	0.0744868	0.0335877	0.296751	0.113622	-4.09663	4.64426e-16	chitinase	dbj|BAF49604.1|	-
comp2148_c0_seq1	0.118769	0.0150506	0.0503678	2.28634	2.34621	2.82737	4.51235	4.81468e-16	-	-	-
comp57082_c0_seq1	0	0.153109	0.166527	5.25248	4.38101	2.79811	4.26969	4.86533e-16	-	-	-
comp63178_c0_seq1	0	0	0	1.91276	0.0351339	0	8.79454	4.88289e-16	similar to CG2837 CG2837-PD	ref|XP_971402.1|	-
comp718576_c0_seq1	0	0	0	0	3.68411	0	8.7907	4.88289e-16	hypothetical protein YQE_08068, partial	gb|ENN75291.1|	-
comp59911_c0_seq2	0.572012	0.328238	1.55617	0.0440289	0.168317	0.033512	-4.31939	5.53423e-16	Zinc finger protein KIAA0543	gb|EFN83239.1|	-
comp72009_c0_seq3	0.0117104	0	0.0198647	0.794224	0.398742	0.318165	4.57146	5.74238e-16	hypothetical protein TcasGA2_TC001735	gb|EFA10909.1|	-
comp68345_c1_seq2	3.96822	3.62575	6.20414	0.894531	0.86765	0.317294	-3.70531	5.8996e-16	digestive cysteine proteinase intestain	gb|AAS20593.1|	-
comp72533_c0_seq9	0.277065	0.265079	0.180653	4.50173	5.79549	5.84827	3.65626	5.90972e-16	hypothetical protein TcasGA2_TC010195	gb|EFA07189.1|	-
comp65399_c0_seq1	0.0906955	0.00835856	0.00699313	1.24452	0.904386	0.849114	4.10213	5.99854e-16	-	-	-
comp70639_c0_seq2	0.692534	0.543408	0.749988	16.4364	18.0048	12.2745	3.64785	6.02022e-16	-	-	-
comp177289_c0_seq1	0.0932571	0.212717	0.118646	2.52044	6.49628	6.22574	4.31639	6.09747e-16	similar to putative alcohol dehydrogenase	ref|XP_966889.1|	-
comp314458_c0_seq1	0.289431	0.0183384	2.76169	0	0	0.243398	-4.71613	6.1345e-16	-	-	-
comp44275_c0_seq2	0.0740559	0.0839078	0.00738957	2.47465	0.846955	1.26697	4.0041	6.48675e-16	-	-	-
comp65399_c0_seq4	0.101401	0.00934522	0.00781861	1.37263	1.01114	0.949345	4.09465	6.7703e-16	-	-	-
comp5918_c0_seq1	0	1.50829	0.531326	31.5988	18.2368	7.51045	3.81732	8.43697e-16	-	-	-
comp67747_c0_seq10	0.83864	0.0112607	0	0.0396502	0.014436	0.00574842	-4.342	9.0264e-16	similar to CG11048 CG11048-PA	ref|XP_974278.1|	-
comp27264_c0_seq1	0.0358413	0.127172	0	2.65015	2.79482	2.1887	4.73582	9.70359e-16	-	-	-
comp62269_c0_seq1	1.71928	2.85246	1.35619	52.5088	13.344	62.7925	3.59012	9.92016e-16	similar to Eukaryotic translation initiation factor 4E binding protein (4EBP)	ref|XP_974931.1|	K07205
comp72533_c0_seq1	0.22222	0.24593	0.164919	3.96238	5.10027	5.0294	3.63553	9.95464e-16	hypothetical protein TcasGA2_TC010195	gb|EFA07189.1|	-
comp61330_c0_seq2	0.650325	2.17384	2.43739	0.349552	0.292386	0.118247	-3.81329	9.96672e-16	similar to CG10806 CG10806-PB	ref|XP_974978.1|	-
comp68282_c1_seq6	0.165488	0	0.0213592	2.9059	1.61585	0	3.84117	1.02169e-15	putative nuclease HARBI1-like	ref|XP_003242682.1|	-
comp70131_c0_seq1	7.70031	5.54135	1.2243	0.600775	0.66211	0.642652	-3.63358	1.18653e-15	similar to 4-aminobutyrate aminotransferase	ref|XP_001811587.1|	K13524
comp68842_c3_seq5	6.57085	3.30523	3.14819	0.358094	0.286828	0.804696	-3.92419	1.24694e-15	-	-	-
comp68282_c0_seq4	0.0885881	0.00641483	0	1.28425	1.88158	0.00654933	4.30227	1.26942e-15	-	-	-
comp67883_c0_seq2	0.38964	0.211814	0.172423	9.30113	4.52666	3.90428	3.68753	1.29352e-15	-	-	-
comp61324_c0_seq1	0	0.0261065	0.0327627	1.11621	2.27582	0.919558	5.18825	1.31729e-15	larval cuticle protein precursor	gb|AAL16187.1|AF428097_1	-
comp72533_c0_seq4	0.256515	0.261917	0.162783	4.12937	5.3666	5.26605	3.61365	1.32854e-15	hypothetical protein TcasGA2_TC010195	gb|EFA07189.1|	-
comp59218_c0_seq1	1.38713	0.287293	0.41747	0.0456355	0.0155075	0.0308754	-5.13761	1.4094e-15	-	-	-
comp70027_c0_seq2	32.8032	38.9805	29.9931	6.48627	5.11298	4.40224	-3.56122	1.45957e-15	-	-	-
comp73039_c0_seq22	0.0764518	0.013911	0.0565302	1.74736	1.06798	0.87448	3.76991	1.49795e-15	-	-	-
comp71748_c0_seq28	0	0.247785	0.275119	0.0116485	0.0261249	0.0189144	-4.22586	1.59251e-15	hypothetical protein TcasGA2_TC004198	gb|EFA12569.1|	-
comp70340_c0_seq13	1.82604	1.31865	0.38189	34.4405	13.5758	27.4437	3.66613	1.64086e-15	similar to inter-alpha-trypsin inhibitor family heavy chain-related protein	ref|XP_972336.2|	-
comp53213_c0_seq2	0	0	0.510262	0	0	0	-8.47244	1.68774e-15	hypothetical protein YQE_11531, partial	gb|ENN71797.1|	-
comp39778_c0_seq1	25.3327	7.47171	19.078	1.93053	2.34491	3.23059	-3.61288	1.71811e-15	-	-	-
comp70639_c0_seq1	0.747022	0.54604	0.731489	15.9143	17.0369	11.9296	3.57486	1.75374e-15	similar to aldehyde dehydrogenase	ref|XP_969916.1|	K00289
comp67610_c0_seq1	1.58816	0.958964	0.886868	20.0303	31.0573	19.7302	3.55409	1.75567e-15	hypothetical protein YQE_02169, partial	gb|ENN81477.1|	-
comp71699_c0_seq17	0.622152	0.381172	0.447385	0.0468992	0.0253116	0.10359	-3.8523	1.80452e-15	hypothetical protein TcasGA2_TC001977	gb|EFA13012.1|	-
comp70027_c0_seq8	33.2047	39.0592	30.3286	6.66623	5.229	4.40082	-3.54748	1.80744e-15	similar to AGAP004717-PC	ref|XP_967185.2|	-
comp68282_c1_seq12	0.194384	0	0.0217751	3.15326	1.76552	0	3.7679	1.81386e-15	putative nuclease HARBI1-like	ref|XP_003242682.1|	-
comp67883_c0_seq3	0.385112	0.220669	0.165686	9.18165	4.10847	4.04376	3.66217	1.83236e-15	-	-	-
comp69214_c0_seq1	0.639869	0.188569	0.227182	18.6367	3.97616	0.535214	3.59967	1.86875e-15	-	-	K06560
comp70147_c0_seq31	0.0689317	0.173182	0.0127098	2.55532	1.32431	2.05042	3.73482	1.86875e-15	similar to CG13035 CG13035-PA	ref|XP_971253.2|	-
comp69066_c0_seq4	0.628994	0.421499	0.33456	0	0.0110842	0.0441371	-5.3301	2.02248e-15	-	-	-
comp38291_c0_seq1	0.151985	0.749845	0.197659	0.0155007	0.0684751	0.0157308	-4.3222	2.19114e-15	nicotinic acetylcholine receptor alpha 8	gb|ACJ64922.1|	K05312
comp46009_c0_seq1	0	0	0	0.1289	4.86201	0	8.68463	2.43959e-15	-	-	-
comp62546_c0_seq1	0.0956049	0	0	0.0229424	2.78321	0.00582078	4.18783	2.46777e-15	similar to CG1213 CG1213-PA	ref|XP_967094.1|	-
comp65051_c0_seq1	0.0583329	0	0	3.90667	1.17254	0.161002	5.53525	2.46777e-15	-	-	-
comp72036_c0_seq4	0.303474	0.0769129	0.124101	2.88504	5.45965	2.20993	3.61279	2.46777e-15	conserved hypothetical protein	ref|XP_001867501.1|	-
comp64422_c0_seq1	1.32759	0.329868	0.0331179	34.8317	0.311242	0.377199	3.63904	2.49725e-15	hypothetical protein	ref|XP_001809216.1|	-
comp70027_c0_seq7	53.9826	58.6809	45.8811	10.359	8.07058	6.97603	-3.52585	2.52511e-15	similar to AGAP004717-PC	ref|XP_967185.2|	-
comp71391_c0_seq1	0.275252	0.119003	0.113296	3.43886	3.32473	4.12255	3.6516	2.52511e-15	hypothetical protein TcasGA2_TC002152	gb|EFA11695.1|	-
comp37939_c0_seq1	0.186229	0.158983	0.581928	0.349872	23.6423	0.21304	3.69011	2.5938e-15	unknown	gb|AEE62673.1|	K01312
comp72740_c0_seq13	0.229754	0.16125	0.179878	4.79907	3.97819	4.21181	3.64704	2.65017e-15	-	-	-
comp59490_c0_seq1	0	0	0	1.95582	1.09396	0.421564	8.68787	2.75839e-15	-	-	-
comp67321_c0_seq1	0.0728476	0	0	1.10382	1.93677	0.366223	4.75233	2.85599e-15	-	-	-
comp934343_c0_seq1	0.282892	0.834289	1.11244	0.183601	0	0.0266182	-4.39813	2.97586e-15	similar to sugar transporter	ref|XP_969985.1|	-
comp71699_c0_seq15	0.594705	0.389509	0.444897	0.0306671	0.0277894	0.107199	-3.91106	3.05223e-15	hypothetical protein TcasGA2_TC001977	gb|EFA13012.1|	-
comp71699_c0_seq26	0.691937	0.453192	0.517636	0.035681	0.0323329	0.124726	-3.91106	3.05223e-15	-	-	-
comp71498_c0_seq6	0	0	0.005198	0.0166677	0.530988	0	5.56361	3.06905e-15	-	-	-
comp72533_c0_seq5	0.235541	0.236842	0.170541	3.84357	5.01929	4.71724	3.56157	3.1602e-15	hypothetical protein TcasGA2_TC010195	gb|EFA07189.1|	-
comp66973_c0_seq6	0.263055	2.55363	0.588206	0.162596	0	0.264017	-3.87393	3.17597e-15	Lipase 3 precursor, putative	ref|XP_002422710.1|	K01052
comp70027_c0_seq4	50.8823	54.2501	42.81	9.76838	7.63914	6.56425	-3.50868	3.29259e-15	similar to AGAP004717-PC	ref|XP_967185.2|	-
comp62874_c0_seq1	6.49431	3.27531	4.86236	36.9002	187.759	72.5994	3.51293	3.39259e-15	small heat shock protein 21	dbj|BAD91164.1|	K09542
comp71391_c0_seq2	0.268041	0.125726	0.111975	3.22331	2.93657	4.48855	3.62922	3.65116e-15	hypothetical protein TcasGA2_TC002152	gb|EFA11695.1|	-
comp72740_c0_seq2	0.301053	0.120807	0.220764	4.76868	4.63965	4.41753	3.57888	3.85305e-15	-	-	-
comp61490_c0_seq1	13.8585	37.9715	27.502	4.26965	6.63864	2.66649	-3.50605	3.85355e-15	hypothetical protein YQE_05859, partial	gb|ENN77563.1|	-
comp65568_c0_seq3	0	0	0	0.0258822	0.263853	1.75986	8.4894	4.02381e-15	hypothetical protein YQE_09523, partial	gb|ENN73869.1|	-
comp31881_c0_seq1	0.0469935	0.0666967	2.22408	0.124612	0.0879466	0.116734	-3.99448	4.05788e-15	hypothetical protein TcasGA2_TC002591	gb|EEZ99811.1|	-
comp67747_c0_seq5	0.852982	0.00765243	0	0.0230957	0.00784819	0.0234386	-4.46238	4.05788e-15	similar to CG11048 CG11048-PA	ref|XP_974278.1|	K00240
comp65051_c0_seq2	0.0614751	0	0	3.82452	0.351536	0.190884	5.21999	4.19657e-15	-	-	-
comp55700_c0_seq2	0	0	0	0.57626	0.613764	0.288044	8.49443	4.70466e-15	-	-	-
comp66547_c0_seq4	0.0236007	0	0	0.63785	1.39865	0.659535	5.90063	5.30034e-15	similar to Cyp49a1	ref|XP_970738.1|	-
comp61614_c0_seq1	0.0111046	0.0675449	0.715805	0.0226507	0	0	-5.97026	5.50015e-15	similar to Cuticular protein 100A CG12045-PA	ref|XP_001811600.1|	-
comp64225_c0_seq1	0.476712	0.472165	0.130129	0.0279419	0.0569699	0.00567135	-4.31807	6.00375e-15	gooseberry	gb|EFA09269.1|	K09381
comp65399_c0_seq3	0.102933	0.00948633	0.0158733	1.29792	0.958307	1.00726	3.93049	6.43092e-15	-	-	-
comp45846_c0_seq1	0.427967	1.7033	1.55949	0	0.230719	0.164058	-4.16221	6.45619e-15	similar to cytochrome P450	ref|XP_001809620.1|	-
comp66973_c0_seq5	0.3014	1.96614	0.700219	0	0	0.284829	-4.22248	6.86746e-15	lysosomal acid lipase, putative	ref|XP_001662497.1|	-
comp68282_c1_seq11	0.205208	0	0.0259223	3.37086	1.74769	0	3.71359	6.99683e-15	-	-	-
comp73039_c0_seq11	0.0872856	0.0144049	0.0550938	1.72452	1.01092	0.865608	3.66219	7.08665e-15	-	-	-
comp71699_c0_seq30	0.842672	0.508613	0.619701	0.0447098	0.0354502	0.156287	-3.85823	7.09875e-15	hypothetical protein TcasGA2_TC013628	gb|EFA11446.1|	-
comp46156_c0_seq1	0	0	0	3.19578	1.46149	1.03056	8.62076	7.44713e-15	-	-	-
comp32956_c0_seq1	45.8593	5.1749	3.72434	157.135	314.899	406.992	3.4572	7.82883e-15	-	-	-
comp72740_c0_seq5	0.248606	0.141247	0.190004	4.14871	4.12993	3.85121	3.53209	8.37539e-15	-	-	-
comp71076_c0_seq4	0.0212746	0	0.0135332	0.439374	0.630397	0.699125	4.77818	8.42475e-15	hypothetical protein TcasGA2_TC004227	gb|EFA13488.1|	-
comp60046_c0_seq2	0.0214888	0	0	0.0146106	0	1.56431	5.44125	8.54324e-15	-	-	-
comp71498_c0_seq2	0	0	0.00507496	0.0183073	0.489388	0	5.48831	9.11026e-15	-	-	-
comp61036_c0_seq1	36.1716	27.728	24.678	5.47583	5.15829	4.00176	-3.44895	9.33937e-15	similar to CG32121 CG32121-PB	ref|XP_974993.1|	-
comp69490_c0_seq10	2.54839	0.312288	0	0.057122	0	0	-5.93365	9.35537e-15	-	-	-
comp69490_c0_seq5	2.03279	0.249104	0	0.0455647	0	0	-5.93365	9.35537e-15	-	-	-
comp60174_c0_seq1	10.6134	12.9718	9.72288	1.36757	2.59694	1.51487	-3.4747	1.01402e-14	hypothetical protein YQE_12733, partial	gb|ENN70558.1|	K09090
comp66748_c0_seq2	1.29149	0.151385	0.239618	0.0246969	0.113296	0.0417726	-3.86499	1.03072e-14	similar to AGAP005839-PA	ref|XP_971719.1|	-
comp72046_c0_seq11	0.0732444	0	0.0221868	0.186751	0.745204	1.70572	4.06857	1.04103e-14	-	-	-
comp63106_c0_seq1	4.14305	2.39822	2.00646	0.552816	0.694622	0.0956787	-3.50372	1.0889e-14	juvenile hormone esterase	gb|AAL41023.1|AF448479_1	K03927
comp27253_c0_seq1	0.780933	0.105558	0.397414	12.7699	8.71479	8.5678	3.72292	1.09801e-14	-	-	-
comp68734_c0_seq4	0.12786	0.340253	0.569341	7.10689	8.54114	10.5539	3.6737	1.10743e-14	-	-	-
comp63872_c1_seq1	1.71547	0.494331	0.298972	0.0299585	0.116055	0.127694	-3.83559	1.17827e-14	similar to alpha-esterase	ref|XP_970253.1|	-
comp60753_c0_seq2	0.914808	2.00413	1.70304	0.102787	0.330476	0.256772	-3.659	1.21884e-14	hypothetical protein YQE_11722, partial	gb|ENN71623.1|	-
comp73039_c0_seq14	0.0990656	0.0137844	0.0543682	1.66212	1.01787	0.954984	3.60898	1.21884e-14	-	-	-
comp52464_c0_seq1	0.0906177	0	0	2.98051	2.21406	0.703435	5.14929	1.25902e-14	-	-	-
comp72996_c1_seq4	0	0.934323	0.625356	0	0.0425877	0	-5.897	1.34162e-14	-	-	-
comp72521_c0_seq2	0.514283	1.61454	0.16885	0.0338391	0.0517452	0.0515124	-4.80797	1.35966e-14	-	-	-
comp71076_c0_seq1	0.0193464	0.00980636	0.0123066	0.488341	0.638634	0.670802	4.57475	1.43309e-14	hypothetical protein TcasGA2_TC004227	gb|EFA13488.1|	-
comp13447_c0_seq1	0	0	0.0138554	0	3.24402	0	6.50448	1.43484e-14	similar to CG1213 CG1213-PA	ref|XP_967094.1|	-
comp61518_c0_seq2	0.0104892	0.0345592	0.338068	0.0106977	0.0190848	0.0108565	-4.34866	1.45967e-14	similar to GA10609-PA	ref|XP_973177.1|	K02602
comp70147_c0_seq30	0.0707772	0.228922	0.014293	2.85299	1.45072	2.35815	3.59181	1.50425e-14	similar to CG13035 CG13035-PA	ref|XP_971253.2|	-
comp67725_c0_seq3	0.0317013	0.173543	0.0591531	6.51155	0.63942	0.17062	3.78888	1.50877e-14	-	-	-
comp61224_c0_seq2	0.448277	0.302966	0.341639	3.01811	18.3525	0.595101	3.4632	1.51448e-14	unknown	gb|AEE61432.1|	K00825
comp55757_c0_seq1	2.17813	1.70473	0.491934	27.0444	14.9976	35.4228	3.42131	1.528e-14	Kruppel-homolog 1	ref|NP_001129235.1|	-
comp71076_c0_seq8	0.0198871	0.0100805	0.00843374	0.491849	0.578946	0.622654	4.61646	1.57745e-14	hypothetical protein TcasGA2_TC004225	gb|EFA13486.1|	-
comp63766_c0_seq1	0.58319	0.150703	0.261868	0	0	0	-8.29111	1.59183e-14	ankyrin repeat protein E4_2, partial	gb|AAO25691.1|	-
comp67612_c0_seq1	0.0210647	0.0533866	0.0491321	0.069821	0.169732	3.1995	3.98433	1.61842e-14	zinc finger CW-type PWWP domain protein 1-like	ref|XP_003705765.1|	-
comp72831_c2_seq1	4.31266	3.4888	2.99277	0.310997	0.588792	0.541055	-3.72523	1.61849e-14	-	-	-
comp70485_c4_seq3	0.550393	0.619117	0.780168	16.84	17.1516	7.95975	3.47547	1.63417e-14	similar to pacifastin-related serine protease inhibitor isoform 2	ref|XP_975959.1|	-
comp68605_c0_seq2	0.091615	0.042866	0.167363	1.74654	3.58295	2.48729	3.75031	1.65578e-14	-	-	-
comp50790_c0_seq1	11.8601	10.9183	8.86608	83.7019	167.025	332.855	3.40929	1.66139e-14	similar to lipid storage droplets surface-binding protein 1 isoform 2	ref|XP_976120.1|	-
comp60105_c0_seq1	3.1335	0.544283	0	0.06969	0.0405968	0.232381	-3.93841	1.77121e-14	hypothetical protein	ref|XP_976486.1|	-
comp71501_c0_seq4	0.105743	0.133274	0.104231	4.9259	1.25392	1.47013	3.53998	1.7795e-14	similar to AGAP007560-PA	ref|XP_971625.2|	-
comp68900_c0_seq3	26.1189	11.6718	15.6242	4.99768	2.15169	1.98444	-3.40671	1.78752e-14	hypothetical protein TcasGA2_TC012818	gb|EFA10562.1|	-
comp71748_c0_seq60	0	0.291777	0.351341	0.0192033	0.0363564	0.0278406	-3.97992	1.80724e-14	-	-	-
comp68282_c0_seq3	0.100713	0	0	0.802459	2.05496	0	4.09651	1.81988e-14	hypothetical protein LOC100573445	ref|XP_003243647.1|	-
comp68282_c1_seq3	0.254775	0	0.0265374	3.70158	1.97506	0	3.60092	1.86407e-14	putative nuclease HARBI1-like	ref|XP_001943491.1|	-
comp57229_c0_seq1	1.58874	0.0925638	0.0929315	0	0.0379727	0	-5.87322	1.87382e-14	hypothetical protein YQE_07509, partial	gb|ENN75976.1|	-
comp73103_c0_seq3	1.19327	0.136689	0.160104	0.0123762	0.103737	0.073964	-3.55362	1.87382e-14	fatty acid synthase-like	ref|XP_001949072.2|	K09458
comp7962_c0_seq1	0	0.609922	0.202355	0	0	0	-8.28778	1.87382e-14	-	-	-
comp73039_c0_seq16	0.265622	0.0291113	0.0669783	3.96836	2.70943	1.21116	3.6674	2.11622e-14	-	-	-
comp68238_c0_seq1	0.869727	2.21595	1.06407	0.25904	0.296084	0.0716963	-3.64525	2.12231e-14	adenosine kinase 1-like isoform 1	ref|XP_391988.2|	-
comp63334_c0_seq1	0.0259257	0.0131413	0.0219892	1.4146	0.795172	0.348838	4.44418	2.24156e-14	similar to hemolymph proteinase 5	ref|XP_972803.1|	-
comp71915_c1_seq1	0.933077	1.60375	0.590537	0.0289835	0.369335	0.0588277	-3.60455	2.24771e-14	-	-	-
comp866039_c0_seq1	1.58537	0.756328	0.395485	0	0	0	-8.26431	2.25948e-14	-	-	-
comp64476_c0_seq5	0.12959	0	0.0214465	0.215979	0.157739	2.50592	3.65939	2.27784e-14	-	-	-
comp69073_c0_seq1	0.0230663	0.00334055	0.0111794	0.67718	0.340888	0.063096	3.94954	2.30809e-14	similar to BEL12_AG transposon polyprotein	ref|XP_001809963.1|	-
comp66419_c0_seq4	0	0.0260019	0	0.954791	0.0133335	1.87157	5.8644	2.401e-14	-	-	-
comp60892_c0_seq1	80.1325	37.1242	50.4103	12.5914	7.74299	8.48819	-3.38168	2.53402e-14	cuticular protein analogous to peritrophins 3-A2 precursor	ref|NP_001161909.1|	-
comp68091_c0_seq4	0.0985637	0	0.0987975	3.36295	2.48739	0.11129	3.94133	2.61787e-14	-	-	-
comp69361_c0_seq3	0.0224165	0	0	0.228621	2.02766	0.104407	5.77639	2.6336e-14	-	-	-
comp63047_c0_seq12	4.89987	5.73541	5.49236	1.12494	1.09743	0.697049	-3.38333	2.68587e-14	potassium voltage-gated channel protein Shab-like	ref|XP_003699742.1|	K04885
comp66898_c1_seq1	0	0	0.055929	3.16086	1.71399	0.659759	5.42349	2.68587e-14	-	-	-
comp66283_c0_seq2	0.0328206	0.0499086	0.38972	0.0167365	0	0.0113233	-5.05875	2.70269e-14	hypothetical protein TcasGA2_TC014490	gb|EFA04237.1|	-
comp71076_c0_seq3	0	0.00796216	0.0199845	0.53668	0.685931	0.894201	5.20715	2.76455e-14	hypothetical protein TcasGA2_TC016101	gb|EFA12306.1|	-
comp63047_c0_seq5	4.96158	5.81937	5.533	1.11824	1.12851	0.710135	-3.37974	2.84053e-14	potassium voltage-gated channel protein Shab-like	ref|XP_003699742.1|	K04885
comp46725_c0_seq1	0	0	0	0	3.6071	0.375165	8.33806	3.17231e-14	-	-	-
comp1119710_c0_seq1	0	0.0291548	0	1.58385	1.79404	2.11339	6.46152	3.18998e-14	-	-	-
comp72071_c0_seq3	4.77577	1.00532	2.11857	79.8482	42.087	21.9709	3.36891	3.21388e-14	hypothetical protein YQE_06803, partial	gb|ENN76738.1|	K03283
comp57039_c1_seq1	6.36363	0.912911	1.09475	0.183683	0.624176	0.0310684	-3.97082	3.27803e-14	-	-	-
comp57506_c0_seq1	5.85674	2.58865	0.516099	0.254884	0.530974	0.404873	-3.55233	3.31304e-14	-	-	-
comp68900_c0_seq2	26.1588	11.4209	15.6088	5.09141	2.18389	2.0645	-3.36687	3.37872e-14	hypothetical protein TcasGA2_TC012818	gb|EFA10562.1|	-
comp72046_c0_seq4	0.0818483	0	0.0247931	0.202726	0.753722	1.82742	3.98689	3.52205e-14	-	-	-
comp68880_c0_seq2	0.0302059	0.0131236	0	0.765758	0.381348	0.428761	4.39727	3.54552e-14	hypothetical protein	ref|XP_976162.1|	-
comp68524_c1_seq1	12.2905	4.28102	5.82692	1.37561	1.19921	1.109	-3.39326	3.65087e-14	-	-	-
comp582684_c0_seq1	0	0	0	0	1.71372	0.0352966	8.33048	3.72207e-14	-	-	-
comp64628_c0_seq1	0.133763	0.0710311	0.0864403	3.74187	2.15233	1.03506	3.68332	3.83633e-14	hypothetical protein	ref|XP_001751006.1|	-
comp66438_c0_seq5	0.0172347	0	0	0.316392	0.11946	0.802724	5.34424	3.88032e-14	hypothetical protein KGM_00214	gb|EHJ64527.1|	-
comp51513_c0_seq2	0.0864385	0	0.339076	9.36666	1.90974	0.928207	3.69997	4.09368e-14	hypothetical protein TcasGA2_TC005112	gb|EFA12302.1|	-
comp68864_c0_seq3	0.0175282	0	0.00743339	0.151952	1.09345	0.653117	5.32121	4.4129e-14	pulmonary surfactant-associated protein D	ref|XP_004680759.1|	-
comp72913_c0_seq16	0.0178541	0.0180998	0	0.52806	1.02096	2.01425	5.7382	4.4219e-14	putative uncharacterized protein FLJ37770-like	ref|XP_003789347.1|	-
comp70340_c0_seq1	0.577059	0.125887	0.1363	7.82224	1.8075	5.87441	3.47759	4.46383e-14	similar to inter-alpha (globulin) inhibitor H4 (plasma Kallikrein-sensitive glycoprotein)	ref|XP_973726.1|	-
comp72740_c0_seq4	0.255083	0.150847	0.209591	4.11639	4.00854	3.81174	3.41342	4.64078e-14	-	-	-
comp70027_c0_seq9	26.0813	24.9331	20.5807	5.73374	3.99743	3.28405	-3.34194	4.82898e-14	similar to AGAP004717-PC	ref|XP_967185.2|	-
comp67747_c0_seq3	0.823177	0.0106307	0	0.0427791	0.00545132	0	-4.59943	4.98763e-14	hypothetical protein YQE_01940, partial	gb|ENN81666.1|	-
comp72071_c0_seq4	3.46444	0.788003	1.70338	59.8618	33.2224	14.547	3.33895	5.24658e-14	hypothetical protein YQE_06803, partial	gb|ENN76738.1|	K03283
comp68345_c1_seq1	3.43265	2.78794	5.12648	0.726408	0.935943	0.368597	-3.44005	5.2986e-14	digestive cysteine proteinase intestain	gb|AAS20593.1|	-
comp67721_c0_seq6	1.03285	4.89504	2.64996	0.421351	0.805389	0.0267255	-3.73096	5.33877e-14	proctolin	gb|EFA05689.1|	-
comp63598_c0_seq2	0	0.605454	0.143522	0	0	0	-8.20959	5.77259e-14	-	-	-
comp6226_c0_seq1	0.055363	1.03832	0.0234784	5.87221	3.65512	15.5288	3.70325	5.78859e-14	-	-	-
comp63535_c1_seq1	29.425	13.4564	14.8662	3.78169	1.82116	4.29108	-3.332	5.95136e-14	similar to death-associated small cytoplasmic leucine-rich protein SCLP	ref|XP_967237.1|	-
comp72740_c0_seq1	0.18323	0.185752	0.167363	3.99979	3.30452	3.39177	3.43843	5.98617e-14	-	-	-
comp68345_c1_seq3	3.36192	2.73405	4.41191	0.648071	0.944907	0.305904	-3.41045	5.9938e-14	digestive cysteine proteinase intestain	gb|AAS20593.1|	-
comp71076_c0_seq2	0.0196532	0.00996186	0.00833452	0.42092	0.567027	0.579731	4.5251	6.05757e-14	-	-	-
comp70340_c0_seq5	0.639902	0.23269	0.235974	9.7042	2.30688	8.25731	3.42095	6.13365e-14	similar to inter-alpha (globulin) inhibitor H4 (plasma Kallikrein-sensitive glycoprotein)	ref|XP_973726.1|	-
comp54290_c0_seq2	1.67691	2.98246	2.03363	0.34505	0.229406	0.426298	-3.62715	6.16052e-14	unknown	gb|AEE63574.1|	-
comp5723_c0_seq1	0	0	0	2.60561	0.0172484	0.0515124	8.28911	6.16052e-14	-	-	-
comp63047_c0_seq15	4.25758	4.67373	4.94255	0.93803	1.06411	0.586922	-3.34272	6.16052e-14	potassium voltage-gated channel protein Shab-like	ref|XP_003398357.1|	-
comp70568_c0_seq22	0.0380666	0	0.00269055	0.00970583	1.17414	0.00656663	4.1268	6.22464e-14	hypothetical protein SINV_13112	gb|EFZ18988.1|	-
comp60494_c0_seq1	0.721331	0.790956	0.861521	0.240219	0.0459164	0.0609464	-3.70558	6.58594e-14	vestigial, partial	dbj|BAM84192.1|	-
comp63872_c1_seq3	1.34488	0.37133	0.278213	0.0278783	0.0966283	0.10751	-3.75744	6.8632e-14	unknown	gb|AEE61913.1|	-
comp68883_c1_seq7	0.0140124	0.0284106	0.0653661	0.643091	2.4184	0.536615	4.07012	6.8632e-14	GF11830	ref|XP_001959844.1|	K09874
comp41434_c0_seq1	0.0592931	1.02186	0.482785	0.0604717	0	0.0736436	-4.44081	6.92253e-14	FMRFamide-related	gb|EFA02863.1|	-
comp70147_c0_seq18	0.166698	0.334229	0.0125677	3.9367	2.22614	3.37403	3.43901	6.96784e-14	similar to CG13035 CG13035-PA	ref|XP_971253.2|	-
comp68883_c1_seq6	0.0162667	0.0329813	0.0758823	0.746552	2.79902	0.622946	4.06719	7.24993e-14	GF11830	ref|XP_001959844.1|	K09874
comp68714_c0_seq5	8.82591	5.46159	20.5328	2.30003	3.06842	1.5129	-3.35858	7.27422e-14	-	-	-
comp52101_c0_seq2	4.10244	1.44001	0.901477	0.344445	0.320157	0.246748	-3.52773	7.34104e-14	-	-	-
comp63106_c0_seq2	3.64743	2.7046	1.87669	0.499518	0.772826	0.119279	-3.40031	7.39442e-14	juvenile hormone esterase	gb|AAL41023.1|AF448479_1	-
comp52637_c0_seq2	0.0425649	0	0.0361019	1.98244	1.51941	0.70489	4.76439	7.5287e-14	-	-	-
comp71816_c0_seq2	1.52248	0.523835	0.72783	0.207033	0.0767479	0.0668523	-3.78291	7.62698e-14	-	-	-
comp60753_c0_seq1	1.07269	2.55389	1.95748	0.198912	0.363311	0.370087	-3.49713	7.93938e-14	hypothetical protein YQE_11722, partial	gb|ENN71623.1|	-
comp57649_c0_seq1	1.16237	0.304853	0.58368	0.0884686	0.162338	0.0239419	-3.69602	7.97901e-14	retroelement polyprotein	gb|ACE75273.1|	-
comp63047_c0_seq9	4.20933	4.69544	4.85698	0.948118	1.05241	0.59832	-3.3245	8.20926e-14	potassium voltage-gated channel protein Shab-like	ref|XP_003398357.1|	-
comp66234_c0_seq3	0.0669838	0.950684	0.0340879	0.0136631	0.0626788	0.0138659	-4.35358	8.48e-14	similar to AGAP003584-PA	ref|XP_972317.1|	K00008
comp66360_c0_seq12	0	0	0	0	0.0310632	0.98955	8.25863	8.57453e-14	-	-	-
comp61461_c0_seq1	3.70943	1.95942	7.81582	0.338494	1.19761	0.82849	-3.48036	8.95447e-14	-	-	-
comp71065_c1_seq4	0.0254174	0.00702746	0.00195983	0.0824813	0.305106	0.523761	4.03558	8.95447e-14	-	-	-
comp204067_c0_seq1	0.167537	0	0.0315775	2.29722	1.7806	2.2928	4.20779	9.22898e-14	-	-	-
comp67615_c0_seq4	0	0.682089	0	0	0	0	-8.1765	1.01296e-13	hypothetical protein YQE_00393, partial	gb|ENN83248.1|	-
comp41480_c1_seq1	0	0	0	1.19113	1.36297	0.986788	8.27194	1.02352e-13	-	-	-
comp70147_c0_seq1	0.0792205	0.22946	0.0167979	2.60853	1.35609	2.23143	3.43946	1.03221e-13	similar to CG13035 CG13035-PA	ref|XP_971253.2|	-
comp61643_c0_seq1	27.0241	4.56815	3.50075	0.617908	2.84775	1.76367	-3.34495	1.05296e-13	similar to CG1213 CG1213-PA	ref|XP_972187.1|	-
comp56061_c0_seq2	0.438578	0.381994	0.513444	0.0125999	0.0128448	0.12787	-3.9604	1.09416e-13	-	-	-
comp14492_c0_seq1	0.0245664	0.0871663	0.0104182	2.49295	0.970586	0.991646	4.31714	1.12035e-13	-	-	-
comp73039_c0_seq9	0.295553	0.0332913	0.0626692	3.88508	2.74851	1.2661	3.56939	1.13733e-13	-	-	-
comp67582_c0_seq2	0.0862371	0.0470746	0.0168791	1.71505	1.27249	0.199112	3.59686	1.14174e-13	-	-	-
comp71163_c0_seq4	3.08587	0.013062	0.0109282	0.0722741	0.00669807	0.253381	-3.6749	1.14174e-13	-	-	-
comp70340_c0_seq4	0.559199	0.215277	0.126077	7.81837	2.2888	5.77318	3.40049	1.16262e-13	similar to inter-alpha (globulin) inhibitor H4 (plasma Kallikrein-sensitive glycoprotein)	ref|XP_973726.1|	-
comp70147_c0_seq12	0.0758327	0.272272	0.0187595	2.95826	1.46517	2.55742	3.42865	1.25361e-13	similar to CG13035 CG13035-PA	ref|XP_971253.2|	-
comp70027_c0_seq5	10.8666	11.8552	9.86999	2.82456	2.00779	1.43139	-3.28259	1.26546e-13	similar to AGAP004717-PC	ref|XP_967185.2|	-
comp65100_c1_seq1	0.0246505	0.0166599	0	0.804496	0.401523	0.229624	4.30026	1.28696e-13	hypothetical protein YQE_10774, partial	gb|ENN72676.1|	-
comp62624_c0_seq1	0.0492228	0.0855436	0.0119283	1.63513	1.74733	0.487633	3.88497	1.33348e-13	hypothetical protein TcasGA2_TC007264	gb|EFA01689.1|	-
comp65134_c0_seq1	0.163814	0.0150972	0	0.47843	0.348378	2.85926	3.76856	1.33608e-13	unknown	gb|AEE63141.1|	-
comp67721_c0_seq10	0.785096	3.56427	2.25244	0.403833	0.851755	0	-3.38671	1.33608e-13	proctolin	gb|EFA05689.1|	-
comp68715_c0_seq1	0.263074	0.0566728	0.0529931	1.45219	3.62411	1.324	3.39928	1.38029e-13	similar to 4-hydroxyphenylpyruvate dioxygenase	ref|XP_973835.1|	K00457
comp49890_c0_seq1	4.91189	0.304304	0.300883	0.0278307	0.397203	0.028244	-4.16068	1.40474e-13	-	-	-
comp63424_c0_seq1	0.0200323	0.213235	0.314326	0	12.9964	0.103669	3.5563	1.40474e-13	serine protease 13	gb|ABZ04021.1|	-
comp70077_c1_seq1	0.228702	0.0526933	0.123439	3.26547	3.02631	2.56079	3.6199	1.49873e-13	-	-	-
comp67409_c0_seq4	0.0493855	0.0834423	0.0558492	1.65372	1.24086	2.09572	3.85782	1.54812e-13	-	-	-
comp64776_c0_seq1	162.623	68.3604	77.3896	5.9931	21.3584	26.0745	-3.26476	1.55824e-13	protein THEM6-like	ref|XP_004931915.1|	-
comp58525_c0_seq2	0.0609227	0.0617614	0	0.849161	1.16126	3.17384	4.64356	1.55993e-13	-	-	-
comp67833_c1_seq1	3.30052	0.909324	1.03407	28.8297	35.5469	21.1997	3.28862	1.55993e-13	RecName: Full=Antimicrobial peptide Alo-2	sp|P83652.1|ALO2_ACRLO	-
comp72349_c1_seq7	1.66952	0.440516	0.184277	0.0932992	0.118891	0	-4.07881	1.58516e-13	-	-	-
comp72009_c0_seq7	0.0115798	0.00293482	0.0196431	0.620027	0.382256	0.227722	4.17491	1.67308e-13	hypothetical protein TcasGA2_TC001735	gb|EFA10909.1|	-
comp45540_c1_seq2	2.34004	0.062176	0.0240088	0.21171	0.0882921	0.00488305	-3.55915	1.72196e-13	hypothetical protein TcasGA2_TC010509	gb|EFA01183.1|	-
comp71065_c1_seq3	0.0250736	0.011554	0.00193332	0.0767162	0.327048	0.552065	3.93984	1.76737e-13	reverse transcriptase	gb|AAZ15237.1|	-
comp50393_c0_seq1	747.437	594.057	590.301	152.12	102.913	115.056	-3.25407	1.79925e-13	-	-	-
comp68238_c0_seq4	1.00532	2.7151	1.25236	0.264335	0.449121	0.146324	-3.43907	1.81165e-13	similar to adenosine kinase isoform 1T-like protein	ref|XP_001808010.1|	-
comp63872_c0_seq2	2.23192	0.319269	0.0522616	0.132667	0.106773	0.0637755	-3.6758	1.8831e-13	unknown	gb|AEE61913.1|	-
comp68282_c1_seq2	0.198553	0	0.0222422	2.51406	1.55022	0	3.46564	1.95296e-13	putative nuclease HARBI1-like	ref|XP_001943491.1|	-
comp60876_c0_seq1	1.58866	1.20292	0.923243	0.130019	0.14784	0.319724	-3.41972	2.00506e-13	-	-	-
comp52415_c0_seq1	0	0	0.0109503	0.842703	0.885928	0.561235	6.32825	2.03939e-13	-	-	-
comp72036_c0_seq6	0.177356	0.0651439	0.0610425	1.39986	2.96638	1.00031	3.37536	2.03985e-13	conserved hypothetical protein	ref|XP_001867501.1|	-
comp67897_c0_seq3	0.0222349	0.045082	0.0754352	6.50827	0.739765	0	4.58361	2.08748e-13	-	-	-
comp66283_c0_seq24	0.0299547	0.0455507	0.385331	0.0152751	0.0103813	0.0103346	-4.70943	2.20093e-13	hypothetical protein TcasGA2_TC014490	gb|EFA04237.1|	-
comp48856_c0_seq1	0.390363	0.149212	0	0	0	0	-8.10555	2.21573e-13	-	-	-
comp61224_c0_seq1	0.436758	0.219769	0.324474	2.5816	14.4648	0.422357	3.29119	2.37784e-13	unknown	gb|AEE61432.1|	-
comp43383_c0_seq2	0.695346	1.2459	0.57605	0.181415	0.0336257	0.0502115	-4.08897	2.4532e-13	-	-	-
comp2572_c0_seq1	0	0	0	1.39739	0.584814	0.13435	8.1956	2.46089e-13	hypothetical protein TcasGA2_TC002592	gb|EEZ99812.1|	-
comp71816_c0_seq13	1.54441	0.53462	0.742814	0.201691	0.117492	0.0682286	-3.66323	2.46545e-13	-	-	-
comp72015_c1_seq1	0.0923604	0	0	3.57946	0.60017	1.05155	4.93838	2.50414e-13	-	-	-
comp441616_c0_seq1	0	0.0503241	0	4.07551	1.26448	0	5.6969	2.55793e-13	-	-	-
comp67291_c1_seq1	3.02754	2.88113	0.443471	0.18922	0.245506	0.523716	-3.41858	2.585e-13	-	-	-
comp66469_c0_seq8	0.0575394	0	0.00610033	0.476801	0.512241	0.547157	3.86886	2.80688e-13	-	-	-
comp59754_c0_seq1	0.817183	3.05212	2.63865	0.570239	0.581323	0.0445159	-3.45629	2.83386e-13	hypothetical protein	ref|XP_001810067.1|	-
comp51833_c0_seq1	14.9858	3.66705	0.696104	0.558024	1.86463	0.251693	-3.46301	2.97357e-13	hypothetical protein	ref|XP_001810419.1|	-
comp73023_c0_seq2	0.118432	0	0.0687287	0.146215	0.285153	3.43869	3.63909	3.01011e-13	hypothetical protein YQE_08355, partial	gb|ENN75040.1|	-
comp1103866_c0_seq1	0	0.263182	7.51089	1.11791	0.0899714	0.328411	-3.5617	3.10736e-13	mannose-binding protein C	ref|XP_004440078.1|	-
comp58014_c0_seq1	0.264813	0.78097	1.18428	0.155499	0.191894	0.024917	-3.61732	3.11133e-13	similar to cytochrome P450	ref|XP_001809620.1|	-
comp425477_c0_seq1	0	0.0273916	0.343755	0.0551135	10.2397	0.013983	3.68226	3.31757e-13	putative carboxypeptidase A-like	gb|ABC88773.1|	K01290
comp53213_c0_seq1	0	0	0.418261	0	0	0	-8.09637	3.3311e-13	hypothetical protein YQE_11531, partial	gb|ENN71797.1|	-
comp60662_c0_seq1	3.89411	2.80727	5.14998	205.46	12.716	10.539	3.22841	3.3311e-13	-	-	-
comp4146_c0_seq1	0	0.0383375	0	0.173559	2.96852	0.60669	5.68126	3.33377e-13	-	-	-
comp61054_c0_seq1	0.292553	0.428394	0.303272	5.10541	6.99585	8.29331	3.45775	3.47188e-13	-	-	-
comp71990_c0_seq5	0.0790279	0.029133	0.012187	1.60831	0.212883	0.721289	3.61926	3.70432e-13	hypothetical protein TcasGA2_TC011986	gb|EFA09839.1|	-
comp68120_c0_seq14	8.71802	2.43443	8.32411	0.984966	2.52384	0.027016	-3.37024	3.74203e-13	similar to AGAP003588-PA	ref|XP_971898.1|	K02153
comp62597_c0_seq1	0.872077	0.032032	0	0.00644501	0.0131406	0.0327036	-4.5758	3.82108e-13	similar to beta-glucosidase	ref|XP_972437.1|	-
comp46572_c0_seq1	0	0	0.206981	0	5.63124	0	3.62762	3.98277e-13	putative carboxypeptidase A-like	gb|ABC88772.1|	K01290
comp57884_c0_seq1	0	0	0	0.0203809	0.879561	0	8.13867	4.2671e-13	unknown	gb|AEE62857.1|	K01078
comp60425_c0_seq3	0.624128	0.27778	0.271136	9.74984	4.9855	6.90102	3.397	4.45489e-13	-	-	-
comp51050_c1_seq1	0.549391	0.179663	0.0751568	2.34969	2.11898	9.75846	3.49304	4.63158e-13	-	-	-
comp64694_c0_seq4	0.562778	0.166173	6.74282	0.261907	0.64761	0.780421	-3.26896	4.63158e-13	reverse transcriptase, putative	ref|XP_002431867.1|	-
comp73031_c3_seq1	0.18091	0.0786004	0.282527	0.0146434	0.0119424	0.0416103	-3.89565	4.63158e-13	similar to AGAP003785-PA	ref|XP_972225.1|	-
comp393842_c0_seq1	0	0.0374048	0	0.0125434	2.53187	0.0254594	5.21582	4.70827e-13	hypothetical protein LOC100574919, partial	ref|XP_003245302.1|	-
comp57443_c0_seq1	0.00919185	0	0.0155923	0.0187491	1.85401	0.0475688	5.22514	4.70827e-13	hypothetical protein YQE_03255, partial	gb|ENN80260.1|	K01046
comp65821_c0_seq1	45.6178	23.0994	19.7246	4.65178	5.07256	6.66675	-3.19291	5.07144e-13	hypothetical protein TcasGA2_TC015386	gb|EFA05240.1|	-
comp56150_c0_seq1	0	0	0	0.634246	0.186961	0.224894	8.14698	5.11933e-13	-	-	-
comp56150_c0_seq3	0	0	0	0.508153	0.19672	0.176251	8.14943	5.11933e-13	-	-	-
comp48232_c0_seq1	1.02687	5.03152	12.1026	0.632731	3.29187	0.0221423	-3.30682	5.15603e-13	hypothetical protein TcasGA2_TC002907	gb|EFA00092.1|	-
comp67615_c0_seq11	1.41699	0.691768	0.866761	0.173152	0.169728	0.182482	-3.31715	5.2524e-13	similar to laminin subunit gamma-3	ref|XP_001814936.1|	-
comp71205_c0_seq1	0	0.00859716	0	0.441098	0.0793538	0.0994774	5.22095	5.34131e-13	similar to GA15514-PA	ref|XP_974508.1|	K09436
comp68714_c0_seq10	6.34116	3.25336	14.7787	1.78832	2.28172	1.20992	-3.22913	5.40583e-13	-	-	-
comp70077_c0_seq3	0.413054	0.128023	0.0981835	4.27168	2.54663	3.20504	3.24596	5.49733e-13	similar to jing CG9397-PG	ref|XP_969770.1|	-
comp68734_c0_seq1	0.129029	0.581356	0.693103	7.20841	9.86758	11.1735	3.34935	5.53677e-13	-	-	-
comp71277_c0_seq1	0	0.00255852	0.00856227	0.0823661	0.312252	0.222034	4.76344	5.60491e-13	hypothetical protein TcasGA2_TC015169	gb|EFA05072.1|	-
comp72382_c2_seq17	0.264445	0.352031	0.0362491	0.0544851	0.00555441	0.0221177	-3.74733	5.71524e-13	-	-	-
comp66469_c0_seq5	0.0688565	0	0.00730018	0.57058	0.577195	0.632503	3.82123	5.86811e-13	-	-	-
comp62382_c0_seq2	0	0	0.0053458	0.212127	0.498031	0.326177	6.24488	5.93987e-13	hypothetical protein TcasGA2_TC011199	gb|EEZ97374.1|	-
comp69147_c0_seq98	0.0975883	0.890386	0	0	0.0289893	0	-5.62764	6.18922e-13	-	-	-
comp325263_c0_seq1	0.0598472	0	0.0507601	6.25628	0.248893	0.557489	4.92836	6.22268e-13	-	-	-
comp73103_c0_seq1	1.07134	0.121237	0.176098	0.015246	0.101889	0.0859578	-3.35186	6.40058e-13	hypothetical protein YQE_12293, partial	gb|ENN70888.1|	-
comp67331_c0_seq1	0.026719	0	0.011331	0.940129	1.02785	0.649887	5.13427	6.53727e-13	uncharacterized protein LOC101742112	ref|XP_004929373.1|	-
comp72262_c0_seq3	0.801454	0.679094	0.253642	10.6016	6.96466	11.2295	3.28345	6.55903e-13	serum response factor	gb|ACN43332.1|	-
comp58967_c0_seq6	0.12306	0.450499	0.562462	0.0139451	0.0497564	0.0849129	-3.88911	6.8862e-13	similar to NADH dehydrogenase iron-sulfur protein 2, mitochondrial	ref|XP_972109.1|	K13378
comp73039_c0_seq27	0.340324	0.028164	0.0589081	3.43548	2.44074	1.52399	3.38719	6.94492e-13	-	-	-
comp55306_c0_seq1	0.141871	0.076142	0.0778601	2.81722	0.832958	2.53946	3.55548	7.14465e-13	hypothetical protein TcasGA2_TC006964	gb|EFA13335.1|	K11275
comp72262_c0_seq8	0.749749	0.6389	0.239618	11.3922	6.81228	8.89596	3.27126	7.22656e-13	serum response factor	gb|ACN43332.1|	-
comp68157_c1_seq1	29.099	51.9027	40.7483	1.21655	8.66504	14.4417	-3.17283	7.3081e-13	-	-	-
comp44435_c0_seq1	0	0	0	0.0613555	1.17799	0.083022	8.10817	7.36464e-13	-	-	-
comp69551_c0_seq5	0.0982277	0.0271582	0.0454434	0.528223	1.2441	1.31244	3.40952	7.53742e-13	hypothetical protein YQE_04081, partial	gb|ENN79437.1|	K02603
comp20899_c0_seq1	0.426087	0.0939028	0.14927	0	0	0	-7.99683	7.55919e-13	hypothetical protein YQE_12937, partial	gb|ENN70433.1|	-
comp67615_c0_seq3	0.00584275	0.402777	0	0	0	0	-8.03139	7.55919e-13	hypothetical protein YQE_00393, partial	gb|ENN83248.1|	-
comp67615_c1_seq1	0	0.812472	0	0	0	0.0121986	-6.35979	7.55919e-13	hypothetical protein YQE_00393, partial	gb|ENN83248.1|	-
comp68714_c0_seq3	5.84909	3.29894	14.2351	1.72878	2.29545	1.13714	-3.20674	7.55919e-13	-	-	-
comp70930_c0_seq26	0.0110918	0.00281112	0.0023519	0.376133	0.0980231	0.220995	4.54913	7.71391e-13	similar to WD repeat domain 66	ref|XP_967922.1|	-
comp64694_c0_seq2	0.308197	0.0867889	3.32076	0.104775	0.379772	0.330805	-3.31004	8.22747e-13	-	-	-
comp66639_c0_seq1	3.15134	1.28734	0.533581	0.136639	0.629854	0.0482323	-3.30467	8.28291e-13	hypothetical protein TcasGA2_TC011651	gb|EFA09543.1|	-
comp67940_c0_seq1	0.588015	1.32804	0.748097	10.5745	15.5974	17.9925	3.17074	8.51789e-13	similar to CG10806 CG10806-PB	ref|XP_974978.1|	-
comp71470_c0_seq1	0.291707	0.00528076	0.167888	0.0212504	0.00541585	0	-4.81911	9.04042e-13	hypothetical protein YQE_07206, partial	gb|ENN76240.1|	-
comp71748_c0_seq30	0	0.253951	0.291226	0.0176195	0.0381691	0.0357622	-3.60077	9.41496e-13	-	-	-
comp65261_c0_seq1	0	0.0618268	0.0387952	1.95928	0.443859	1.89369	4.47361	9.46497e-13	cytochrome p450 family 4	gb|ABB51129.1|	-
comp61447_c0_seq2	0.00389359	0	0	0.341505	0.137638	0.165228	6.22859	9.47281e-13	protein kinase A catalytic subunit	gb|AAY84715.1|	K04345
comp68842_c1_seq1	10.0083	3.64379	3.14054	0.679429	1.01479	1.17058	-3.26394	9.51038e-13	hypothetical protein YQE_10959, partial	gb|ENN72324.1|	-
comp71737_c0_seq27	5.76233	9.50483	6.86426	1.13242	1.2639	2.11519	-3.16825	1.00072e-12	-	-	-
comp71494_c1_seq1	0.16379	0	0.0044813	0.851394	1.03274	1.11012	3.51213	1.04837e-12	-	-	-
comp69431_c0_seq51	114.132	151.063	218.427	28.7776	44.8092	32.9586	-3.14007	1.07145e-12	hypothetical protein YQE_10280, partial	gb|ENN73076.1|	-
comp51903_c0_seq1	0.234689	0	0.0142181	2.29096	2.44006	1.28394	3.84858	1.12488e-12	-	-	-
comp70930_c0_seq6	0.0116149	0	0.00246282	0.420523	0.0784938	0.147265	4.60982	1.14704e-12	similar to WD repeat domain 66	ref|XP_967922.1|	-
comp67720_c0_seq2	27.437	27.2625	27.256	4.32455	5.30302	7.32338	-3.13565	1.20299e-12	cytochrome P450	gb|AAZ94270.1|	K07424
comp70147_c0_seq27	0.162357	0.421049	0.0288219	4.23972	2.3122	3.50154	3.23238	1.26501e-12	similar to CG13035 CG13035-PA	ref|XP_971253.2|	-
comp71748_c0_seq19	0	0.27794	0.270837	0.016448	0.0368889	0.0267075	-3.78268	1.30912e-12	-	-	-
comp50824_c0_seq1	0	0	0.0108194	2.12061	0	0.0528121	6.17673	1.31376e-12	hypothetical protein YQE_11295, partial	gb|ENN72004.1|	-
comp71955_c0_seq1	1.92728	4.28032	1.72263	0.686752	0.679286	0.305151	-3.14756	1.38075e-12	similar to AGAP007092-PA	ref|XP_972891.2|	-
comp68531_c0_seq2	0.0591603	0.0381657	0.0296503	0.905044	0.637457	0.860034	3.42509	1.39322e-12	3-hydroxy-3-methylglutaryl-CoA reductase	gb|ABO37160.1|	K00021
comp63031_c0_seq1	0.314025	0.833324	1.49623	0.0659374	0.259273	0.143393	-3.50479	1.41513e-12	diuretic hormone 31 like protein	gb|EEZ99367.1|	-
comp45587_c0_seq1	0.166638	0.0844659	0.13124	4.34587	2.19042	1.78634	3.54305	1.44043e-12	-	-	-
comp56218_c0_seq1	0	0.0146542	0.00613017	0.235881	0.698852	0.486247	5.14509	1.51039e-12	hypothetical protein TcasGA2_TC010304	gb|EFA13284.1|	-
comp58990_c0_seq1	0	0	0	0.912543	1.99736	0.490285	8.06408	1.58943e-12	-	-	-
comp70077_c0_seq2	0.277205	0.0784246	0.0820167	2.67374	1.70692	2.29308	3.19218	1.58943e-12	-	-	-
comp64115_c0_seq9	2.75607	3.75291	2.6419	0.515601	0.254333	0.877722	-3.32537	1.7138e-12	-	-	-
comp70930_c0_seq23	0.0109808	0.002783	0.00232838	0.447964	0.0627923	0.161957	4.49247	1.717e-12	similar to WD repeat domain 66	ref|XP_967922.1|	-
comp72046_c0_seq22	0.0705174	0	0.0213608	0.21062	0.549878	1.25121	3.72476	1.77484e-12	-	-	-
comp68238_c0_seq2	0.780445	1.97797	1.00564	0.214297	0.351099	0.139808	-3.32232	1.7967e-12	similar to adenosine kinase isoform 1T-like protein	ref|XP_001808010.1|	-
comp68111_c0_seq3	1.99911	0.14829	0.279944	0.332795	0.0389958	0.0271742	-3.29668	1.81168e-12	hypothetical protein TcasGA2_TC008020	gb|EFA02350.1|	-
comp59111_c0_seq1	0.839712	1.84788	0.086855	0.208879	0	0.0635941	-4.09522	1.81332e-12	-	-	-
comp68120_c0_seq15	1.95938	0.353891	0.706773	0.103362	0.280989	0.0349656	-3.58819	1.85475e-12	similar to AGAP003588-PA	ref|XP_971898.1|	K02153
comp62533_c0_seq1	0.412975	1.0544	1.29729	21.9016	9.8596	18.7598	3.19859	1.87521e-12	-	-	-
comp61767_c0_seq1	0.0112083	0	0.0190128	2.34337	0	0.0232016	5.12399	1.97503e-12	hypothetical protein TcasGA2_TC004226	gb|EFA13487.1|	-
comp56439_c0_seq1	0.252776	0.4004	0.321592	0.0483376	0.0492771	0.00817589	-4.07387	2.04947e-12	similar to CG32544 CG32544-PA	ref|XP_972232.1|	-
comp70996_c0_seq2	0.213571	0.654814	0.282759	0.0743763	0.00541585	0.0916551	-3.61915	2.04975e-12	-	-	-
comp69763_c0_seq1	0.537991	2.67403	0.310109	0.324949	0.0923197	0.248682	-3.2624	2.08811e-12	similar to AGAP005874-PA	ref|XP_968878.1|	-
comp70147_c0_seq15	0.0419584	0.21268	0.0177938	1.96234	1.06256	1.7061	3.27851	2.10452e-12	-	-	-
comp68842_c1_seq2	23.2986	8.365	7.84552	2.10601	3.51959	1.98838	-3.1166	2.22507e-12	hypothetical protein YQE_10959, partial	gb|ENN72324.1|	-
comp61321_c0_seq1	34.9221	37.138	47.0402	6.86097	11.1555	8.27609	-3.09527	2.26827e-12	hypothetical protein YQE_03984, partial	gb|ENN79521.1|	K10703
comp56598_c0_seq1	2.33062	1.73828	1.15781	0.0509346	0.155774	0.5686	-3.49557	2.30452e-12	GH18239	ref|XP_001990438.1|	-
comp23675_c0_seq1	0.504117	0.372934	0.520021	0.0277913	0.0283314	0.0564079	-4.44044	2.30749e-12	similar to GA12899-PA	ref|XP_973981.1|	-
comp71202_c0_seq3	2.56198	15.3089	17.7908	5.61261	1.89114	1.33787	-3.1063	2.42338e-12	-	-	-
comp64609_c0_seq1	0.135408	0.120113	0.0215339	1.34647	2.5077	1.45406	3.50016	2.55009e-12	-	-	-
comp68007_c0_seq1	0.00830924	0.0505418	0	0.881339	0.846634	0.438613	4.35755	2.55009e-12	-	-	-
comp68282_c0_seq1	0.0916678	0	0	0.627719	1.49088	0	3.7886	2.57161e-12	hypothetical protein LOC100573445	ref|XP_003243647.1|	-
comp64609_c0_seq2	0.129585	0.139579	0.0206079	1.56941	2.64407	1.25741	3.46514	2.69682e-12	-	-	-
comp58256_c0_seq4	5.68746	5.5095	2.43874	1.45013	0.755582	0.196221	-3.34302	2.72305e-12	-	-	-
comp66665_c0_seq1	193.495	98.0215	80.6309	23.1946	28.8134	23.2101	-3.0796	2.74946e-12	similar to X box binding protein-1 CG9415-PA	ref|XP_973680.1|	K09027
comp70930_c0_seq1	0.0117391	0	0.00248915	0.344207	0.100692	0.17314	4.5475	2.79268e-12	similar to WD repeat domain 66	ref|XP_967922.1|	-
comp69366_c2_seq11	1.41352	0.521082	0.54495	0.0655279	0.150303	0.0498757	-3.95803	2.82904e-12	-	-	-
comp69361_c0_seq4	0.0925829	0	0.00981566	0.236058	2.76743	0.0838472	4.12601	2.84858e-12	-	-	-
comp61036_c0_seq2	24.5128	18.3439	18.1054	4.92557	4.53034	3.52132	-3.09364	2.8902e-12	similar to CG32121 CG32121-PB	ref|XP_974993.1|	-
comp63128_c0_seq6	0.0194662	0.0263122	0.0403589	0.394857	0.112439	1.21111	3.43344	2.92664e-12	hypothetical protein SINV_11875	gb|EFZ17004.1|	-
comp71915_c1_seq2	0.777101	1.20538	0.486227	0.0173235	0.375278	0.0615324	-3.2675	2.9707e-12	-	-	-
comp70473_c5_seq5	8.62919	5.07638	3.04511	0.995702	1.47347	0.456349	-3.29355	3.00907e-12	-	-	-
comp66976_c0_seq10	0.0129106	0	0.0109503	0.526689	0.912774	0.694863	5.42648	3.09998e-12	-	-	-
comp26679_c0_seq1	0.453406	0.0737706	0.00949533	0.0114177	0.0116397	0	-5.00794	3.11652e-12	similar to beta-glucosidase	ref|XP_972437.1|	-
comp49570_c0_seq2	0.296959	1.16945	1.00748	0.16308	0.261249	0	-3.52976	3.17121e-12	unknown	gb|AEE62926.1|	-
comp50546_c0_seq1	25.034	20.9381	34.5944	6.65467	8.00027	3.78034	-3.07762	3.17121e-12	odorant binding protein 1	gb|ABR53888.1|	-
comp70147_c0_seq23	0.0404725	0.191472	0.0160194	1.6841	0.959408	1.55831	3.24903	3.18322e-12	hypothetical protein YQE_06821, partial	gb|ENN76642.1|	-
comp72325_c0_seq2	0.294389	0.784475	0.549316	0.122241	0.190204	0.0348227	-3.19083	3.25576e-12	-	-	-
comp73031_c3_seq2	0.211964	0.103859	0.296636	0.0180147	0.0146919	0.0511903	-3.75589	3.56618e-12	similar to AGAP003785-PA	ref|XP_972225.1|	-
comp56476_c0_seq1	0	0.558318	0.796839	0.0991206	0.0168412	0.0167654	-4.33689	3.62089e-12	hypothetical protein YQE_11686, partial	gb|ENN71586.1|	-
comp70568_c0_seq7	0.0398017	0	0.00281319	0.0101482	1.00696	0.00686594	3.84535	3.63405e-12	hypothetical protein SINV_13112	gb|EFZ18988.1|	-
comp61447_c0_seq1	0.00397907	0	0	0.271897	0.132385	0.152382	5.99402	3.73703e-12	protein kinase A catalytic subunit	gb|AAY84715.1|	K04345
comp61368_c0_seq1	0.190585	0.0463701	0.00646587	1.30619	2.56011	0.481313	3.44637	3.77953e-12	similar to conserved hypothetical protein	ref|XP_966868.1|	-
comp71990_c0_seq2	0.033739	0.0239424	0.0228929	1.25595	0.0806803	0.467936	3.58076	3.79882e-12	-	-	-
comp64511_c0_seq1	0.0309605	0	0.0131297	0.236819	0.675982	0.801119	4.43177	3.82397e-12	similar to lipase	ref|XP_968262.1|	-
comp56444_c0_seq1	0.404769	3.45634	0.792252	0.142898	0.37228	0.273926	-3.43805	3.87525e-12	hypothetical protein	ref|XP_001811012.1|	-
comp56161_c0_seq1	1.09188	0.318499	0.449941	0.0577805	0.182065	0.0586385	-3.39558	3.91068e-12	-	-	-
comp67007_c0_seq2	0.428041	0.218484	0.0660087	0.0854783	0.00622426	0.00929438	-3.5509	3.94173e-12	similar to AGAP003355-PA	ref|XP_975258.2|	-
comp58256_c0_seq3	7.58711	10.354	3.13505	2.05849	1.44114	0.679572	-3.17239	3.9835e-12	-	-	-
comp56112_c0_seq1	3.54797	5.87772	15.7802	0.44128	2.96906	2.23916	-3.17102	4.022e-12	-	-	-
comp70930_c0_seq9	0.0119286	0	0.00252934	0.377136	0.0806139	0.160502	4.51649	4.07025e-12	similar to WD repeat domain 66	ref|XP_967922.1|	-
comp62179_c0_seq5	14.8462	27.244	1.11125	2.4627	3.30254	2.88559	-3.07245	4.11367e-12	cathepsin L-like proteinase	emb|CAE47501.1|	-
comp1829_c0_seq1	1.20765	1.22428	0.17334	0.189486	0.0386337	0.0384599	-4.00694	4.28443e-12	-	-	-
comp59113_c0_seq3	0.0528742	0.00893369	0.0298972	0.763941	0.595544	1.31342	4.02349	4.29905e-12	hypothetical protein TcasGA2_TC004659	gb|EFA11064.1|	-
comp70568_c0_seq23	0.0422374	0	0.00298534	0.0107692	1.0576	0.0072861	3.83071	4.29905e-12	hypothetical protein SINV_13112	gb|EFZ18988.1|	-
comp45910_c0_seq1	1.45764	0.22734	0.0634008	0.0952959	0	0	-4.7067	4.44612e-12	hypothetical protein TcasGA2_TC003120	gb|EFA00287.1|	-
comp69779_c0_seq7	0.0387859	0.0302461	0.0113873	0.652689	0.356728	0.387547	3.31782	4.58488e-12	similar to centrosomal protein 290	ref|XP_974758.1|	-
comp70568_c0_seq8	0.0435458	0	0.00307782	0.0111029	1.08659	0.00751181	3.8258	4.70737e-12	hypothetical protein SINV_13112	gb|EFZ18988.1|	-
comp61188_c0_seq1	0.182649	0.0949558	0.0317777	0.711685	1.81623	2.24916	3.25846	4.92342e-12	hypothetical protein TcasGA2_TC010813	gb|EFA11278.1|	-
comp67007_c0_seq1	0.423618	0.223946	0.0573111	0.0742153	0.0216165	0.00806971	-3.48812	5.03475e-12	-	-	-
comp63872_c0_seq1	1.72115	0.208964	0.0174828	0.0840894	0.0964393	0.0320018	-3.75124	5.11565e-12	similar to putative esterase	ref|XP_967284.2|	-
comp54733_c0_seq1	1.13414	0.152518	0.490783	4.30806	18.5899	3.70126	3.13258	5.15014e-12	peritrophic matrix protein 14 precursor	ref|NP_001161929.1|	-
comp59468_c0_seq1	2.3751	3.01507	1.87185	0.289391	0.458913	0.65264	-3.20148	5.22363e-12	hypothetical protein YQE_09731, partial	gb|ENN73653.1|	-
comp65532_c1_seq3	0.076073	0.195371	0.0516177	1.44308	1.06512	2.99726	3.28419	5.24633e-12	similar to RAN binding protein 9	ref|XP_966900.1|	-
comp31881_c1_seq1	0	0.0762745	1.97825	0	0.208602	0	-4.39818	5.4613e-12	hypothetical protein TcasGA2_TC002591	gb|EEZ99811.1|	-
comp63872_c1_seq2	1.9211	0.571562	0	0.0425931	0.130263	0.0216128	-4.24064	5.4613e-12	similar to carboxylesterase	ref|XP_972910.2|	-
comp70996_c0_seq3	0.16344	0.459098	0.216599	0.0729262	0.00354017	0.0634363	-3.47383	5.63149e-12	-	-	-
comp61643_c1_seq1	56.2203	10.0241	4.21549	0.93909	6.86458	4.76517	-3.04276	5.63584e-12	unknown	gb|AEE61829.1|	-
comp71323_c1_seq8	0.00780933	0.00791684	0	0.0238937	1.20167	0.0161657	5.36324	5.73641e-12	hypothetical protein TcasGA2_TC004227	gb|EFA13488.1|	-
comp68074_c1_seq2	0.0525129	0.0177453	0.00742323	0.446306	0.600574	0.61146	3.66797	5.86213e-12	similar to growl CG14648-PB	ref|XP_966481.1|	-
comp55522_c0_seq2	0.0436613	0	0.00925795	1.99268	0.192927	0.112976	4.48381	6.02013e-12	-	-	-
comp71074_c1_seq15	1.2192	0.22525	0.396236	0.174314	0.118468	0.0117935	-3.35649	6.05326e-12	hypothetical protein YQE_11742, partial	gb|ENN71644.1|	K01078
comp70930_c0_seq28	0.0112608	0.00285396	0.00238775	0.37038	0.0643933	0.203966	4.40141	6.08658e-12	similar to WD repeat domain 66	ref|XP_967922.1|	-
comp68826_c2_seq23	2.6637	0.993645	1.51595	0.28225	0.227791	0.405791	-3.28769	6.18263e-12	-	-	-
comp67720_c0_seq3	25.9714	24.8572	24.3286	4.0904	5.27159	7.27682	-3.02853	6.23448e-12	cytochrome P450	gb|AAZ94270.1|	K07424
comp54596_c1_seq1	0	0	0	0.0624971	1.41759	0.301269	7.93895	6.23517e-12	-	-	-
comp57074_c0_seq2	0	0	0	0.300189	0.492624	0.0743041	7.95315	6.23517e-12	Putative uncharacterized protein FLJ37770	gb|EFN73722.1|	-
comp65607_c1_seq2	0	0	0	1.28267	0.555732	0.1139	7.95745	6.23517e-12	-	-	-
comp67294_c1_seq1	0	0.0268011	0	0.665078	0.513084	0.465171	5.03793	6.6628e-12	-	-	-
comp63489_c0_seq8	0.0361108	0	0.0612556	0.662916	0.319128	3.00873	4.42987	6.72862e-12	-	-	-
comp72831_c2_seq2	9.08155	6.72788	3.90686	0.623409	1.74769	1.4235	-3.13983	6.94834e-12	-	-	-
comp64841_c0_seq1	0.885808	1.347	1.58479	0.127043	0.187073	0.358137	-3.4132	7.08612e-12	heat shock protein 70	gb|ACZ52196.1|	-
comp70568_c0_seq1	0.0316056	0.0186904	0.00223389	0.0241754	1.00772	0.0463428	3.61397	7.24784e-12	hypothetical protein SINV_13112	gb|EFZ18988.1|	-
comp68494_c0_seq2	0.00975176	0.0659067	0.493507	0.0861952	0.0135185	0.0134577	-3.50599	7.25181e-12	similar to pol polyprotein	ref|XP_001807135.1|	-
comp34750_c0_seq1	1.35767	0.430111	0.129546	0.0519245	0.105867	0	-4.2175	7.2914e-12	similar to AGAP012383-PA	ref|XP_970562.1|	-
comp66962_c0_seq10	0.639286	0.262516	0.0205906	0.0330124	0.0420675	0	-4.22072	7.2914e-12	hypothetical protein YQE_02451, partial	gb|ENN81082.1|	-
comp49522_c0_seq1	0.610244	0.505624	0.318514	0.0718125	0.0854096	0.0668056	-3.47818	7.89682e-12	-	-	-
comp61824_c0_seq1	7.81312	11.9563	15.1517	2.65614	3.44906	2.21386	-3.03576	7.97618e-12	similar to diacetyl/L-xylulose reductase	ref|XP_972085.1|	K03331
comp64694_c0_seq1	0.309854	0.108514	4.20968	0.103423	0.550593	0.507299	-3.11838	7.97618e-12	-	-	-
comp72046_c0_seq6	0.0784578	0	0.023766	0.228621	0.536049	1.31669	3.62032	7.97618e-12	-	-	-
comp64857_c0_seq1	0	0	0.0770402	1.11165	0.543019	1.4572	4.24888	7.98308e-12	Putative reverse transcriptase, identical	gb|AAT40500.1|	-
comp65568_c0_seq2	0	0	0.0607985	0.0365538	0.316746	1.94757	4.23664	7.98308e-12	hypothetical protein TcasGA2_TC000236	gb|EEZ97864.1|	-
comp71874_c3_seq4	0.0649507	0.0292644	0.0734515	1.02307	1.77077	0.881399	3.5468	8.20881e-12	-	-	-
comp71030_c1_seq3	0.639374	1.64305	0.794521	0.106153	0.247352	0.138509	-3.51848	8.35894e-12	-	-	-
comp68349_c0_seq1	3.94824	0.935873	1.47862	21.223	50.8146	14.3482	3.00923	8.53391e-12	cuticular protein analogous to peritrophins 1-I precursor	ref|NP_001161900.1|	-
comp70853_c0_seq12	1.76017	4.66493	4.88393	78.9997	38.1565	64.4921	3.01584	8.75527e-12	hypothetical protein TcasGA2_TC005924	gb|EFA08290.1|	-
comp70670_c0_seq1	23.9973	9.21704	15.8491	5.76194	1.53381	3.59672	-3.02433	8.76373e-12	hypothetical protein TcasGA2_TC012818	gb|EFA10562.1|	-
comp60153_c0_seq6	7.79024	8.59304	7.82777	2.80298	1.33701	1.52983	-3.00946	8.82692e-12	hypothetical protein LOC408297	ref|XP_391848.3|	K05456
comp69691_c0_seq2	0.0578411	0.433917	0.330328	3.94846	9.85051	0.331263	3.08348	8.82692e-12	leucine-rich repeat-containing protein 15-like	ref|XP_001945776.2|	-
comp72619_c0_seq2	0	0.00548758	0	0.231868	0	0.193291	5.32352	9.15669e-12	hypothetical protein LOC100570656	ref|XP_003244700.1|	-
comp65828_c0_seq1	0	0	0	0.368449	0.375611	0.472899	7.91271	9.35766e-12	-	-	-
comp48372_c0_seq1	2.35823	0.408168	0.0731766	0	0.149503	0	-4.75468	9.54482e-12	hypothetical protein	ref|XP_001810419.1|	-
comp66475_c0_seq1	0.0379663	0.0230934	0.0128806	0.472397	0.971051	0.620877	3.98131	9.69226e-12	-	-	-
comp66747_c2_seq2	0.0151793	0.00307766	0	0.402508	0.0789098	0.157109	4.29214	1.00135e-11	hypothetical protein TcasGA2_TC010461	gb|EFA03035.1|	-
comp57170_c0_seq1	1.50146	1.44407	0.832659	0.431906	0.120082	0.0398472	-3.51656	1.06982e-11	unkown protein	dbj|BAN21337.1|	-
comp65828_c0_seq2	0	0.0081419	0.0272475	0.540605	0.526062	0.656696	4.55793	1.10719e-11	-	-	-
comp58086_c0_seq1	2.01715	0.259672	0.257988	0.206813	0.110965	0.104942	-3.22652	1.11409e-11	hypothetical protein TcasGA2_TC011198	gb|EEZ97719.1|	K04225
comp62496_c1_seq1	0.0264432	0	0.0504632	0.161813	1.06535	0.868974	3.83063	1.13774e-11	serpin	gb|ACJ13424.1|	-
comp4339_c0_seq2	0	0	0	0.195468	0.715019	0.373404	7.9096	1.15535e-11	brachyury	ref|NP_001034532.1|	-
comp72521_c0_seq3	1.15415	4.3782	0.37893	0.398692	0.290315	0.34681	-3.33339	1.15783e-11	-	-	-
comp66929_c0_seq1	0.373126	0.419156	0.243768	0.0977071	0.0104849	0.0521884	-3.52853	1.19372e-11	hypothetical protein YQE_06795, partial	gb|ENN76730.1|	-
comp67994_c0_seq1	0.0208815	0.00846758	0	0.349264	0.325657	0.276644	4.22474	1.19372e-11	similar to CG30377 CG30377-PA	ref|XP_975566.1|	-
comp352082_c0_seq1	0.407876	0.103373	0.103783	5.82377	2.26877	3.16621	3.40176	1.21558e-11	-	-	-
comp71874_c3_seq5	0.0782089	0.0288311	0.0844248	1.13844	1.8924	0.905146	3.45508	1.21558e-11	-	-	-
comp60153_c0_seq2	8.49147	9.47998	8.42144	3.05961	1.43699	1.75586	-2.98902	1.21665e-11	-	-	K05456
comp71748_c0_seq52	0	0.278972	0.259823	0.0211814	0.037788	0.010748	-3.9333	1.2959e-11	-	-	-
comp60727_c0_seq1	0.295009	0.317014	0.195168	5.81286	3.15309	3.5847	3.0967	1.3101e-11	hypothetical protein TcasGA2_TC008956	gb|EFA06113.1|	-
comp68789_c0_seq2	5.85954	8.13824	3.35811	0.804561	1.12455	1.82302	-3.00479	1.34184e-11	similar to glucosyl/glucuronosyl transferases	ref|XP_973188.1|	K00699
comp17979_c0_seq1	0	0.014799	0	1.95035	0.0910653	0.135983	6.00375	1.35417e-11	hypothetical protein TcasGA2_TC002455	gb|EEZ99695.1|	-
comp68169_c1_seq3	0	0	0	0.0415543	0.0105905	1.01211	7.86171	1.42301e-11	similar to pheromone-degrading enzyme	ref|XP_971612.1|	-
comp60153_c0_seq4	8.43309	9.36601	8.30441	3.05619	1.44955	1.72413	-2.97823	1.43471e-11	-	-	K05456
comp61757_c0_seq2	0.136463	0.169084	0.135033	3.88145	2.31738	1.56936	3.22632	1.44539e-11	hypothetical protein YQE_11439, partial	gb|ENN71902.1|	-
comp72349_c1_seq4	1.92572	0.554433	0.620661	0.0471359	0.408443	0.0797264	-3.25699	1.49642e-11	-	-	-
comp64857_c0_seq4	0	0	0.0545862	0.779447	0.317839	1.03249	4.19979	1.59799e-11	-	-	-
comp72193_c0_seq34	0.211886	0.393805	0.264578	0.0240108	0.048955	0.0487347	-3.69889	1.59799e-11	ORF g	prf||1107279B	-
comp39129_c0_seq1	24.4894	24.0228	17.3316	3.3964	5.22895	5.95575	-2.99765	1.61533e-11	-	-	-
comp1186529_c0_seq1	0.055523	0.0281437	0.494471	12.3446	1.55864	1.23555	3.54816	1.68516e-11	hypothetical protein TcasGA2_TC013131	gb|EFA03211.1|	-
comp68157_c1_seq2	23.3421	46.2092	33.1361	3.57996	8.49802	11.988	-2.96605	1.68805e-11	-	-	-
comp68880_c1_seq1	0.0158979	0	0	0.343734	0.152067	0.118473	4.42772	1.75651e-11	macrophage receptor with collagenous structure-like	ref|XP_002718745.1|	-
comp62199_c0_seq1	0.0998837	0.0337529	0.098837	5.02555	0.173082	0.982127	3.75147	1.75685e-11	RecName: Full=Antimicrobial peptide 1; Flags: Precursor gb|AAC19399.1| antimicrobial peptide 1 precursor	sp|O81338.1|AMP1_MESCR	-
comp72036_c0_seq1	0.181431	0.070944	0.101123	1.42215	2.8322	0.995262	3.07068	1.8134e-11	conserved hypothetical protein	ref|XP_001867501.1|	-
comp68169_c1_seq1	0.017943	0	0	0.0121998	0.00621845	0.879046	4.87998	1.81416e-11	similar to pheromone-degrading enzyme	ref|XP_971612.1|	-
comp68714_c0_seq13	7.68438	3.85834	16.4272	2.1318	3.00233	1.91334	-2.99033	1.8355e-11	-	-	-
comp64981_c1_seq2	0.29576	0.0851795	0.259404	0.0754098	0.0244604	0.00695723	-3.47556	1.89437e-11	piggyBac transposable element-derived protein 4	ref|XP_003804999.1|	-
comp67235_c0_seq1	0.318029	1.90422	0.686995	0.228059	0.408153	0.0154297	-3.1111	1.89437e-11	neuropeptide-like precursor 1	gb|EFA09268.1|	-
comp68215_c0_seq5	0.111692	0.390641	1.38309	0.113912	0.185801	0.138724	-3.19834	1.91628e-11	cytochrome P450 monooxigenase CYP4Q2	ref|NP_001107846.1|	-
comp41263_c0_seq1	0.185913	0.07853	0	0.853237	2.2873	2.16477	3.62817	2.05462e-11	similar to cuticular protein 78, RR-1 family (AGAP009876-PA)	ref|XP_974046.1|	-
comp65595_c2_seq1	1.98394	2.47538	1.93396	12.9734	59.8463	18.3693	2.96113	2.10478e-11	hypothetical protein TcasGA2_TC013978	gb|EFA03860.1|	-
comp71962_c0_seq1	21.1107	19.2167	18.3844	5.73682	5.68278	2.77443	-2.94526	2.12695e-11	similar to nidogen	ref|XP_972325.1|	K06826
comp62253_c0_seq1	0.0328955	0.13117	0.0725417	0.00223663	0.0205209	0.00453967	-3.99344	2.18858e-11	hypothetical protein TcasGA2_TC008321	gb|EFA02602.1|	-
comp14275_c1_seq1	0.233568	1.50949	0	0	0	0	-7.77065	2.19463e-11	-	-	-
comp26551_c0_seq1	1.16509	0.236225	0.0109798	1.13543	16.0839	0.736932	3.05572	2.28003e-11	putative cuticle protein CP6	gb|ABZ04123.1|	-
comp66814_c1_seq7	0.0464482	0.423788	0.275769	0	0.0676091	0	-4.34785	2.47208e-11	-	-	-
comp68157_c0_seq1	15.0422	11.2763	15.6259	2.39033	3.11589	4.21536	-2.97743	2.50054e-11	-	-	-
comp50674_c0_seq1	0.691852	1.6148	2.08792	0.262551	0.585492	0.0666123	-3.26216	2.51736e-11	-	-	-
comp65595_c2_seq2	4.04324	5.94831	3.31564	26.3136	124.68	33.9488	2.93907	2.52124e-11	hypothetical protein TcasGA2_TC013978	gb|EFA03860.1|	-
comp69361_c0_seq2	0.1057	0	0.0112063	0.269503	2.80235	0.0957265	3.97146	2.58409e-11	-	-	-
comp72193_c0_seq32	0.153688	0.380853	0.318638	0.0174159	0.0532631	0.0265117	-4.01631	2.66905e-11	ORF g	prf||1107279B	-
comp68611_c2_seq4	2.18732	1.97669	1.54247	0.229454	0.636766	0.368697	-3.03731	2.67545e-11	hypothetical protein YQE_05267, partial	gb|ENN78113.1|	-
comp51609_c0_seq4	0	0	0	1.68904	0.907893	0.747979	7.83144	2.70059e-11	-	-	-
comp69691_c0_seq4	0.0391661	0.4715	0.394477	4.4738	10.2566	0.344571	3.0179	2.75604e-11	leucine-rich repeat-containing protein 15-like	ref|XP_001945776.2|	-
comp62030_c0_seq2	0.0172916	0	0	0.440883	0.37754	0.357944	5.14601	2.77272e-11	similar to conserved hypothetical protein	ref|XP_970531.1|	-
comp69450_c0_seq15	0	0.0281031	0.0117561	0.848175	1.13847	0.416038	4.92395	2.80472e-11	-	-	-
comp63967_c0_seq2	1.20331	0.780152	0	0	0.123653	0.166543	-3.37772	2.85355e-11	similar to CG8560 CG8560-PA	ref|XP_001810647.1|	-
comp72325_c0_seq3	0.276196	0.788143	0.520575	0.108501	0.212712	0.0508211	-3.04123	2.85972e-11	-	-	-
comp57726_c0_seq1	0.637435	0.0148554	0	0.014945	0.0228531	0	-4.56526	2.92707e-11	hypothetical protein TcasGA2_TC010492	gb|EFA01169.1|	-
comp71501_c0_seq5	0.293415	0.422698	0.327452	9.22942	3.06669	4.10782	3.04347	2.99551e-11	hypothetical protein YQE_05868, partial	gb|ENN77572.1|	-
comp65307_c0_seq1	1.89034	1.14332	0.195658	0.124171	0.253168	0.205603	-3.13836	3.00025e-11	similar to hyaluronidase	ref|XP_972926.1|	K01197
comp69826_c0_seq1	0.0557378	0.226021	0.283648	2.40647	3.86337	4.99979	3.37198	3.07866e-11	-	-	-
comp66273_c0_seq1	0.189537	0.713687	0.29281	0.00690375	0.154834	0.028025	-3.53478	3.10843e-11	hypothetical protein DAPPUDRAFT_304275	gb|EFX79926.1|	-
comp71691_c0_seq4	0.0717255	0.258858	0.163037	0.0117042	0.0596584	0.011878	-3.48766	3.10843e-11	-	-	-
comp38995_c0_seq1	0.0159383	0.937148	0.135182	0.0108367	0.176758	0	-3.43058	3.12555e-11	AGAP000801-PA	ref|XP_311341.5|	-
comp72619_c2_seq5	1.46651	2.68443	1.14522	0.512581	0.28077	0.427024	-2.98434	3.12978e-11	-	-	-
comp73019_c2_seq9	0.00712045	0.0288739	0.0120786	0.021786	0.0814344	1.45185	4.22467	3.20037e-11	hypothetical protein TcasGA2_TC016421	gb|EFA11819.1|	-
comp58653_c0_seq1	4.29541	7.16614	3.40414	1.09232	1.47692	0.851828	-2.98684	3.32573e-11	similar to predicted protein	ref|XP_968536.1|	K10734
comp61014_c0_seq1	1.69111	1.25722	1.03272	24.537	24.4982	9.07839	3.0055	3.32573e-11	-	-	-
comp72504_c0_seq12	0.080366	0.0495919	0.0207454	0.673526	0.635756	1.05965	3.22747	3.38928e-11	-	-	-
comp68494_c0_seq1	0.0095041	0.0321165	0.483661	0.0840062	0.0263505	0.00655797	-3.36277	3.41782e-11	similar to pol polyprotein	ref|XP_001807135.1|	-
comp69445_c2_seq7	0.593529	0.196473	0.0410946	0.630035	8.11036	2.55756	3.10985	3.48692e-11	similar to alpha-esterase	ref|XP_970253.1|	-
comp433888_c0_seq1	0.0133781	0	0	0.122796	0.375549	1.05234	5.80703	3.54647e-11	-	-	-
comp62179_c0_seq4	15.1447	27.9264	1.12968	2.83665	3.89372	3.13015	-2.9194	3.57868e-11	cathepsin L-like proteinase	emb|CAE47501.1|	-
comp63856_c1_seq1	1.70997	0.794788	0.638775	0.113326	0.256731	0.230018	-3.12728	3.72506e-11	similar to aprataxin	ref|XP_970042.1|	K10863
comp69728_c0_seq2	0.380637	0.363178	0.151925	6.63371	2.6422	4.29888	3.10266	3.80292e-11	similar to G protein-coupled receptor kinase 1 CG40129-PA	ref|XP_966480.1|	-
comp67294_c1_seq2	0.0596085	0.0431636	0	1.0856	0.725992	0.581706	3.75565	3.90138e-11	-	-	-
comp63792_c0_seq2	0.0959178	0.0277824	0.0232439	0.0978245	0.897532	2.43938	3.81659	3.94313e-11	-	-	-
comp176665_c0_seq1	0.0189084	0	0	0.610669	0.111402	0.29356	4.84624	3.95177e-11	-	-	-
comp70930_c0_seq24	0.00901077	0	0.00382129	0.441115	0.0983693	0.186527	4.82665	3.95177e-11	-	-	-
comp37770_c0_seq1	0.42469	1.20297	1.44082	0.203827	0.363629	0.07757	-3.24733	4.15476e-11	TPA: putative glycoprotein hormone-beta5	tpe|CAR95345.1|	-
comp72619_c2_seq1	1.6589	2.90684	1.18338	0.567692	0.289363	0.485155	-2.95663	4.24866e-11	-	-	-
comp63207_c0_seq1	0.0277615	0	0	0.50964	1.67409	1.09188	5.78994	4.32689e-11	-	-	-
comp67223_c0_seq1	0.151267	0.223054	0.227439	9.29152	0.75062	0.341597	3.07556	4.34584e-11	beta-1,3-glucanase, partial	gb|ACS36221.1|	-
comp56560_c0_seq2	0.108741	0.110238	2.15204	0.0862578	0.314051	0.125055	-3.31489	4.41938e-11	hypothetical protein TcasGA2_TC010304	gb|EFA13284.1|	-
comp68789_c0_seq1	6.54245	9.36412	3.85227	0.893246	1.48285	2.16473	-2.91828	4.48946e-11	similar to glucosyl/glucuronosyl transferases	ref|XP_973188.1|	K00699
comp69154_c0_seq5	0.262151	0.15673	0.0228047	3.59225	1.59342	1.23839	3.10377	4.6399e-11	-	-	-
comp71163_c0_seq2	2.75433	0.0127792	0.0427664	0.0835653	0.00655303	0.326177	-3.21096	4.82709e-11	-	-	-
comp63967_c0_seq1	0.727144	0.664349	0	0	0.0466674	0.120789	-3.68666	4.96465e-11	similar to CG8560 CG8560-PA	ref|XP_001810647.1|	-
comp71337_c0_seq1	1.90728	0.994788	0.50992	0.408771	0.251467	0.0357622	-3.07662	4.96465e-11	hypothetical protein TcasGA2_TC003335	gb|EFA00476.1|	K08851
comp70147_c0_seq2	0.120556	0.355863	0.0270664	2.9147	1.70687	2.46253	3.0005	4.98638e-11	similar to CG13035 CG13035-PA	ref|XP_971253.2|	-
comp52846_c0_seq1	0	0	0	0.20442	1.09005	0.319162	7.78102	5.13615e-11	-	-	-
comp56476_c0_seq2	0.0305907	1.00788	1.33621	0.311988	0.0159026	0.126648	-3.44151	5.13615e-11	hypothetical protein YQE_11686, partial	gb|ENN71586.1|	-
comp71103_c0_seq5	17.4129	8.64084	7.32008	1.50638	2.81436	3.2287	-2.88799	5.13615e-11	similar to LOC613054 protein	ref|XP_972751.1|	K01966
comp71441_c0_seq10	0	0	0	0.0957872	0.452736	0.335815	7.78603	5.13615e-11	-	-	-
comp69214_c0_seq7	11.6723	1.66549	1.95528	0.70264	1.19842	1.09704	-2.97801	5.24286e-11	CG9134, isoform A	ref|NP_728586.1|	-
comp68611_c2_seq1	2.71612	2.82478	2.24408	0.254199	0.963466	0.568864	-2.96419	5.24498e-11	hypothetical protein YQE_05267, partial	gb|ENN78113.1|	-
comp69431_c0_seq8	123.976	164.058	227.245	38.0795	50.8568	46.0184	-2.88261	5.3217e-11	hypothetical protein YQE_10280, partial	gb|ENN73076.1|	-
comp51597_c0_seq1	1.17831	1.11137	0.790663	0.0608473	0.294642	0.262441	-3.12047	5.41762e-11	similar to Oxidored-nitro domain-containing protein	ref|XP_974874.2|	-
comp59928_c0_seq2	0.0482687	0.0366999	0.0102349	1.19378	0.439119	1.14906	4.04503	5.58501e-11	-	-	-
comp547295_c0_seq1	0.0195233	0.0395842	0	1.00553	0.466864	0.495074	4.20987	5.61808e-11	-	-	-
comp59911_c0_seq1	0.291496	0.0703592	1.15377	0	0.187614	0.0431007	-3.74019	5.62679e-11	Zinc finger protein KIAA0543	gb|EFN83239.1|	-
comp67720_c0_seq1	27.2965	24.6954	24.2481	4.2655	5.76204	8.51856	-2.88124	5.68438e-11	cytochrome P450	gb|AAZ94270.1|	K07424
comp55365_c0_seq1	0.455691	0.0607847	0.162737	0.0122302	0	0.0124118	-5.2499	5.77021e-11	hypothetical protein YQE_12678, partial	gb|ENN70502.1|	-
comp66416_c0_seq5	2.13685	1.59069	1.23015	0.457973	0.402478	0.267111	-2.97267	5.99709e-11	similar to HMG-box protein HMG2L1	ref|XP_972294.1|	K11298
comp46207_c0_seq1	0.124056	0.0718651	0.0450941	3.70529	1.19768	0.843776	3.69487	6.07442e-11	-	-	-
comp71691_c0_seq1	0.072374	0.261199	0.152234	0.01181	0.0601978	0.0119854	-3.44433	6.07442e-11	-	-	-
comp63084_c0_seq1	9.65424	20.637	11.9724	1.98912	4.95117	3.62517	-2.88233	6.19506e-11	similar to AGAP007552-PA	ref|XP_967804.1|	-
comp69007_c0_seq6	0.023514	0.0119189	0.00997184	0.377708	0.427832	0.523257	4.02893	6.23433e-11	-	-	-
comp38956_c0_seq1	0	0	0	0.952003	0.313067	1.80762	7.7657	6.37433e-11	-	-	-
comp56150_c0_seq4	0	0	0	0.399186	0.186794	0.106259	7.77518	6.37433e-11	-	-	-
comp64115_c0_seq6	3.55377	3.49827	2.58825	0.630333	0.495325	1.01285	-2.99842	6.50389e-11	-	-	-
comp39664_c0_seq1	1.54239	1.91958	1.3082	0.230203	0.612769	0.155748	-3.12225	6.69307e-11	hypothetical protein YQE_04542, partial	gb|ENN78991.1|	K13348
comp69601_c0_seq1	0.844547	0.584213	0.606758	8.73495	12.8922	5.54041	2.87878	6.88119e-11	hypothetical protein TcasGA2_TC015481	gb|EFA05323.1|	K01183
comp59113_c0_seq1	0.0505109	0.00853437	0.0285609	0.523735	0.542667	1.14144	3.82214	6.93146e-11	hypothetical protein TcasGA2_TC004659	gb|EFA11064.1|	-
comp38221_c0_seq1	0.0253109	0.128297	0.0214677	1.45849	1.36842	1.23127	3.68654	6.9339e-11	-	-	-
comp71916_c0_seq5	764.986	1642.22	1249.57	406.943	339.202	228.365	-2.86347	6.96683e-11	hypothetical protein YQE_05068, partial	gb|ENN78468.1|	-
comp70930_c0_seq29	0.0114215	0.0115787	0	0.524184	0.332498	0.165501	4.59086	7.08365e-11	-	-	-
comp71916_c0_seq6	587.949	1262.39	960.059	313.512	260.735	175.593	-2.86182	7.13516e-11	hypothetical protein YQE_05068, partial	gb|ENN78468.1|	-
comp67190_c0_seq2	0.00501068	0	0.0169995	0.327058	0.39593	0.259308	4.4247	7.24397e-11	similar to conserved hypothetical protein	ref|XP_972789.1|	-
comp68611_c2_seq2	2.15879	1.99787	1.50563	0.260829	0.696028	0.319199	-2.98508	7.24505e-11	hypothetical protein YQE_05267, partial	gb|ENN78113.1|	-
comp54653_c0_seq1	0.302421	0.467177	0.268717	16.0385	0.583937	0.685647	3.07629	7.27696e-11	GI17786	ref|XP_002003207.1|	-
comp41153_c0_seq1	0.0355101	0.0899974	0.0602366	0	4.5596	0.312407	3.82073	7.33145e-11	peritrophic matrix protein 2-C precursor	ref|NP_001161921.1|	-
comp70077_c0_seq4	0.309627	0.0903622	0.0915169	2.54539	1.59253	2.11705	2.92945	7.63871e-11	similar to jing CG9397-PG	ref|XP_969770.1|	-
comp39205_c0_seq1	0.784319	0.0294487	0	0	0.0302021	0.0100221	-4.76854	7.82072e-11	-	-	-
comp12543_c0_seq1	0	0	0	0.58249	0.944699	1.10167	7.74635	7.90058e-11	-	-	-
comp1507466_c0_seq1	0	0	0	0.732944	0.273362	0.798254	7.75449	7.90058e-11	-	-	-
comp64827_c0_seq1	0	0	0	1.53918	0.387659	0	7.74506	7.90058e-11	-	-	-
comp70147_c0_seq13	0.0515869	0.135972	0.0175016	1.14695	1.21215	1.67656	3.50137	7.90058e-11	hypothetical protein YQE_06821, partial	gb|ENN76642.1|	-
comp70786_c1_seq13	0	0.742619	0.183767	0.0210449	0.0858159	0	-3.9882	7.90058e-11	serine protease-like protein	gb|AAK97411.1|AF377991_1	-
comp68880_c1_seq2	0.0187398	0.0244257	0.0170297	0.491459	0.158654	0.347744	3.16689	8.02991e-11	-	-	-
comp62179_c0_seq3	10.6955	17.3988	0.893502	1.96227	2.6089	2.05955	-2.87755	8.04068e-11	cathepsin L-like proteinase	emb|CAE47500.1|	-
comp306149_c0_seq1	0	0	0.00773694	0.651234	0.11381	0.415425	5.86744	8.16841e-11	-	-	-
comp70930_c0_seq15	0.00923604	0	0.00391683	0.466272	0.0432122	0.205529	4.76793	8.74743e-11	similar to WD repeat domain 66	ref|XP_967922.1|	-
comp62030_c0_seq1	0.0158637	0	0.02691	0.558178	0.486559	0.566466	4.24243	9.2318e-11	similar to conserved hypothetical protein	ref|XP_970531.1|	-
comp72382_c2_seq22	0.289025	0.389633	0.0365102	0.065853	0.0351649	0.0254594	-3.26034	9.49136e-11	-	-	-
comp71202_c0_seq4	2.56093	14.1051	21.5787	6.8998	2.17321	2.35335	-2.85021	9.65992e-11	-	-	-
comp52895_c0_seq2	16.0859	1.50373	1.53901	1.42467	1.10798	1.26696	-2.92576	9.76709e-11	TPA_inf: short neuropeptide F	tpg|DAA34847.1|	-
comp50575_c0_seq1	0.462408	0.660545	0.178271	0	0	0.0435093	-5.40896	9.92214e-11	-	-	-
comp54923_c0_seq1	0	0	0	0.332818	0.678573	0.425871	7.73366	9.92214e-11	-	-	-
comp51597_c0_seq2	1.56876	1.65839	1.03172	0.171117	0.348885	0.399412	-3.02057	1.06142e-10	similar to Oxidored-nitro domain-containing protein	ref|XP_974874.2|	-
comp64064_c0_seq4	3.65167	0.0268257	0.0785523	0.161924	0.343899	0.0547762	-3.27822	1.06422e-10	similar to chrysoptin	ref|XP_972463.1|	-
comp57676_c0_seq3	6.21355	3.57557	10.5147	2.25012	1.27956	1.83303	-2.89209	1.14777e-10	-	-	-
comp68215_c0_seq2	0.0930876	0.406967	1.23365	0.106805	0.181469	0.1385	-3.10745	1.15292e-10	cytochrome P450 monooxigenase CYP4Q2	ref|NP_001107846.1|	-
comp62062_c0_seq1	19.3058	18.9123	17.2133	2.34893	6.28226	5.17427	-2.85105	1.18642e-10	-	-	-
comp55030_c0_seq1	112.424	63.9241	2.13859	0.602072	37.5546	0.921696	-2.83141	1.19007e-10	chymotrypsin-like proteinase 6D precursor	ref|NP_001161084.1|	-
comp69523_c0_seq3	43.6546	69.1052	77.9266	14.8318	18.0487	18.6008	-2.82885	1.19108e-10	-	-	-
comp68770_c1_seq10	4.42336	7.11372	5.53631	2.02514	1.46585	1.03039	-2.85218	1.21089e-10	-	-	-
comp67940_c0_seq2	0.599556	1.17737	0.679213	7.74392	11.9049	12.8928	2.85582	1.21918e-10	similar to CG10806 CG10806-PB	ref|XP_974978.1|	-
comp69377_c0_seq21	0	0.0155306	0.0129936	1.93741	0.445983	0.0158563	5.23769	1.21989e-10	-	-	-
comp68174_c0_seq1	0.690761	0.0132126	0.0663256	0.0265846	0	0	-5.20528	1.22299e-10	similar to zinc finger protein 91	ref|XP_971810.1|	-
comp67695_c0_seq1	0.00998837	0.0472541	0.0282392	0.00679128	1.62005	0.00689212	3.34296	1.23119e-10	membrane alanyl aminopeptidase 1	gb|ADI48181.1|	-
comp58480_c0_seq1	1.08081	0.802474	1.18783	0.0465757	0.284886	0.236336	-3.29584	1.23237e-10	-	-	-
comp66702_c2_seq5	0.0422219	0.941669	0.232771	0.0215306	0	0.0437006	-4.91614	1.24132e-10	-	-	-
comp67545_c1_seq6	0.3259	0.347776	0.320061	0	0	0.0532601	-4.89012	1.24132e-10	-	-	-
comp70624_c0_seq1	0.0370459	0.0536513	0.0134661	0.901379	0.500717	0.618971	3.44892	1.252e-10	histone-lysine N-methyltransferase SETMAR-like, partial	ref|XP_003704463.1|	-
comp72382_c2_seq16	0.334319	0.348336	0.0367573	0.0662987	0.0354029	0.0256317	-3.23877	1.252e-10	hypothetical protein LOC100680303	ref|XP_003427692.1|	-
comp58918_c0_seq2	0.148794	0.0670411	0	2.10766	1.1001	1.3176	3.62446	1.30087e-10	-	-	-
comp65767_c0_seq1	0.24819	0.808354	0.573291	0.0807841	0.247063	0.038259	-3.10521	1.33175e-10	similar to tyramine beta hydroxylase	ref|XP_974169.1|	K00503
comp69445_c2_seq6	1.01584	0.208572	0.130875	1.06226	12.2061	3.16756	2.94618	1.33175e-10	similar to alpha-esterase	ref|XP_970253.1|	-
comp72038_c0_seq2	0.489552	0.152089	0.43531	0.112741	0.0985137	0.0163451	-3.14071	1.3708e-10	-	-	-
comp59928_c0_seq4	0.0564199	0.0428974	0.0119633	1.36661	0.454613	1.28471	3.97777	1.38531e-10	-	-	-
comp60859_c0_seq2	1938.01	862.875	769.694	150.575	266.53	419.058	-2.81643	1.39242e-10	encapsulation-relating protein variant a	gb|ABQ65713.1|	-
comp64529_c1_seq1	3.91245	1.48583	1.06846	24.8184	36.6225	16.06	2.84411	1.39242e-10	AlCRP precursor	dbj|BAC78809.1|	-
comp69735_c0_seq9	1.13925	0.769959	1.03258	16.483	10.8345	12.6701	2.87903	1.39962e-10	-	-	-
comp72533_c0_seq6	0.042042	0.0829983	0.0412886	0.683786	0.772995	0.993959	3.02684	1.41729e-10	hypothetical protein TcasGA2_TC010195	gb|EFA07189.1|	-
comp27176_c0_seq1	2.97515	1.83839	1.89856	0.202286	0.265137	0.762504	-3.23208	1.41884e-10	hypothetical protein TcasGA2_TC011446	gb|EEZ97584.1|	-
comp68881_c0_seq2	1.55446	2.24967	2.32771	1.06602	0.289796	0.288492	-2.88396	1.42179e-10	-	-	-
comp66908_c0_seq1	0.405697	0.0967723	0.354217	0.0730168	0	0	-4.33238	1.43349e-10	-	-	-
comp66908_c0_seq5	0.461933	0.110186	0.403317	0.0831379	0	0	-4.33238	1.43349e-10	-	-	-
comp70889_c0_seq4	0	0.00367184	0	0.169923	0.120505	0.161199	5.83538	1.43349e-10	-	-	-
comp63128_c0_seq2	0.0213825	0.0433537	0.0443319	0.409497	0.118567	1.23198	3.13818	1.43459e-10	hypothetical protein SINV_11875	gb|EFZ17004.1|	-
comp69366_c2_seq5	0.742202	0.27997	0.278154	0.0352073	0.107675	0.0446626	-3.53141	1.44762e-10	-	-	-
comp71527_c1_seq9	0.0739696	0.0749879	0.349541	4.37552	3.62558	1.13747	3.11382	1.4568e-10	-	-	-
comp62021_c1_seq7	0.393081	0.434719	0.424323	0.036445	0.118891	0.0665751	-3.36165	1.49797e-10	similar to AGAP010221-PA	ref|XP_974876.1|	-
comp71219_c0_seq1	0.755578	0.38299	0.156804	0.00819784	0.0417859	0.124794	-3.55398	1.50856e-10	similar to zinc finger protein 91	ref|XP_971810.1|	-
comp72233_c0_seq2	1.81269	0.594532	0.339144	27.0693	3.36282	3.82592	2.85824	1.51739e-10	-	-	-
comp56150_c0_seq2	0	0	0	0.444583	0.159026	0.174141	7.69859	1.54219e-10	-	-	-
comp65271_c0_seq2	0.0313648	0.28617	0.11306	3.65466	1.33701	2.0533	3.08762	1.61797e-10	-	-	-
comp68826_c2_seq21	4.4117	1.64667	2.74685	0.214744	0.31274	1.43213	-2.91632	1.64067e-10	-	-	-
comp71539_c0_seq2	1.48639	0.887247	0.598142	6.88626	17.8755	10.6943	2.81525	1.72025e-10	-	-	-
comp69671_c2_seq1	0.167294	0.254396	0.0354731	3.49771	2.18869	1.74596	3.20728	1.72469e-10	-	-	-
comp58892_c0_seq1	0.00940331	0	0	0.316478	0.11732	0.155722	5.00749	1.7319e-10	-	-	-
comp62223_c0_seq1	0.0163637	0	0	0.959615	0.0170133	0.0846839	4.99711	1.7319e-10	osiris-like protein precursor	ref|NP_001161309.1|	-
comp62307_c0_seq1	0.0222349	0	0	0.691645	0.531706	0.172602	4.9989	1.7319e-10	-	-	-
comp65281_c0_seq3	0.122741	0.0321112	0.0033582	1.14682	0.691585	0.40161	3.10588	1.73271e-10	similar to AGAP009050-PA	ref|XP_001807536.1|	K05326
comp68611_c2_seq3	2.79741	3.02394	2.33989	0.291607	1.13286	0.559881	-2.88701	1.7827e-10	hypothetical protein YQE_05267, partial	gb|ENN78113.1|	-
comp68751_c0_seq3	10.3075	7.02021	10.0146	3.54754	1.7253	1.65148	-2.89415	1.78699e-10	hypothetical protein YQE_12527, partial	gb|ENN70767.1|	-
comp45628_c0_seq3	2.5044	0.707029	2.47368	0.323314	0.263678	0.42655	-3.35165	1.79462e-10	-	-	-
comp130248_c0_seq1	0.0274835	0.0557237	0	2.10224	0.15716	0.42669	4.12385	1.79545e-10	-	-	-
comp63106_c0_seq3	0.716464	0.283145	0.350187	0.0743091	0.0757534	0.0251375	-3.71273	1.79545e-10	-	-	-
comp65529_c1_seq9	9.99617	6.04293	4.53978	1.40599	1.47974	2.07387	-2.82282	1.79545e-10	unknown	gb|AEE62361.1|	K10305
comp63084_c0_seq2	8.7085	16.8799	11.4412	1.6431	4.85307	3.23584	-2.81644	1.85547e-10	similar to AGAP007552-PA	ref|XP_967804.1|	-
comp70568_c0_seq2	0.0327925	0.0193923	0.00231778	0.0250833	0.877931	0.0480831	3.38034	1.85983e-10	hypothetical protein SINV_13112	gb|EFZ18988.1|	-
comp67925_c0_seq1	0.361861	0.101467	0.0130603	0.00628177	0.0720434	0.00318752	-3.1548	1.87189e-10	-	-	-
comp72394_c0_seq19	15.1847	4.80083	7.88681	2.366	1.97344	2.32176	-2.85669	1.88891e-10	hypothetical protein YQE_10876, partial	gb|ENN72536.1|	-
comp36933_c0_seq1	0	0	0.0170618	0.656514	0.271893	0.426824	5.08962	1.89131e-10	-	-	-
comp72736_c0_seq1	0.362016	0.0815554	0.197875	0.0164094	0	0.0416327	-4.17937	1.89131e-10	transposase	gb|AAK61417.1|	-
comp64441_c0_seq1	3.18317	1.49187	1.63483	0.473099	0.648603	0.347676	-2.9071	1.91118e-10	hypothetical protein YQE_07666, partial	gb|ENN75705.1|	-
comp71539_c0_seq3	1.30585	0.756472	0.521209	5.92784	14.7825	9.89267	2.80917	1.91728e-10	-	-	-
comp37919_c0_seq1	0	0	0	0.113123	0.438221	0.50513	7.67471	1.919e-10	-	-	-
comp70448_c1_seq12	0.158716	0.0514883	0.150771	0	0	0.0131419	-5.36413	1.919e-10	-	-	-
comp63227_c0_seq1	1.12858	1.2865	0.748758	0.040925	0.53715	0.150556	-2.93933	1.96838e-10	similar to d-amino acid oxidase	ref|XP_969105.1|	K00272
comp44084_c0_seq4	0.0386279	0.052213	0.191116	0.0131319	0	0	-5.15291	1.9929e-10	-	-	-
comp60323_c0_seq4	0.0260311	0.211116	0.342218	0	0	0	-7.55919	1.9929e-10	LOW QUALITY PROTEIN: palmitoyltransferase ZDHHC15-like	ref|XP_004521126.1|	-
comp67615_c0_seq13	0	0.556129	0	0	0	0	-7.59352	1.9929e-10	hypothetical protein YQE_00393, partial	gb|ENN83248.1|	-
comp33821_c0_seq1	0.302535	0.824256	1.09054	0	0.353864	0	-3.61181	2.01929e-10	-	-	-
comp67379_c0_seq1	0	0.0379638	0.0476433	0.78295	2.35557	0.348838	4.33446	2.03758e-10	-	-	-
comp69445_c2_seq5	0.520577	0	0	0.633685	5.15055	1.26881	3.13178	2.07193e-10	similar to carboxylesterase	ref|XP_968881.1|	-
comp58848_c0_seq1	0.0989689	0.373456	0.498986	0.0504681	0.154347	0	-3.26291	2.14827e-10	-	-	-
comp68939_c3_seq10	0.246801	0.130103	0.0418653	3.07082	1.23167	1.81876	3.10158	2.1674e-10	-	-	-
comp69735_c0_seq13	0.797409	0.541396	0.71356	11.0126	7.43878	8.69252	2.84241	2.18921e-10	-	-	-
comp64057_c0_seq1	1.51593	0.642661	0.74223	5.355	6.11818	22.3443	2.81651	2.33619e-10	similar to predicted protein	ref|XP_968348.1|	-
comp70786_c1_seq11	0.481807	0.692697	0.360355	0.0982769	0.0956331	0.140537	-3.03327	2.36074e-10	serine protease-like protein	gb|AAK97411.1|AF377991_1	-
comp68881_c0_seq1	1.45758	1.91109	2.10577	0.936532	0.298039	0.266525	-2.8463	2.38074e-10	-	-	-
comp70878_c1_seq2	11.8251	0	0.0550473	0.635443	0.526333	1.03449	-2.90503	2.38603e-10	-	-	-
comp69222_c1_seq6	0.504834	1.11347	0.792712	0.132196	0.319181	0.112976	-3.01436	2.42571e-10	hypothetical protein YQE_11966, partial	gb|ENN71351.1|	-
comp71539_c0_seq6	1.41402	0.797668	0.560972	6.21435	16.0611	10.1779	2.79242	2.42599e-10	-	-	-
comp55212_c0_seq1	0.649611	0.636355	2.02437	0.52853	0.129009	0.241748	-2.93659	2.50458e-10	hypothetical protein YQE_02164, partial	gb|ENN81472.1|	K00469
comp60859_c0_seq1	1808.86	928.822	724.163	150.372	265.491	422.166	-2.77307	2.58662e-10	-	-	-
comp438065_c0_seq1	0.596377	0	0.107622	0	0.0131926	0	-5.89468	2.58968e-10	-	-	-
comp6732_c0_seq1	0.345797	0.486886	0.146646	0	0	0	-7.54284	2.58968e-10	Chain A, 4ank: A Designed Ankyrin Repeat Protein With Four Identical Consensus Repeats	pdb|1N0R|A	K06623
comp70930_c0_seq14	0.0116642	0.0118248	0	0.350934	0.345628	0.259563	4.49329	2.59963e-10	-	-	-
comp55946_c0_seq1	0.122292	0	0.0188588	0.170077	0.739765	1.73753	3.52753	2.74482e-10	-	-	-
comp69631_c0_seq1	0.402684	0.0199135	0.00833026	0.0100168	0.0178701	0.0279552	-3.46686	2.74482e-10	hypothetical protein YQE_03479, partial	gb|ENN80120.1|	-
comp71543_c2_seq2	0.208815	1.07021	0.137751	0.08282	0.108552	0.0240142	-3.54797	2.7525e-10	hypothetical protein TcasGA2_TC011040	gb|EEZ97242.1|	-
comp61883_c0_seq2	0.085482	0.36944	0.0648707	0.0275309	0.0233883	0.0232831	-3.62835	3.00186e-10	-	-	-
comp63216_c0_seq1	0	0	0	0.197243	0.277678	0.38128	7.62484	3.06737e-10	-	-	-
comp64609_c0_seq3	0.224809	0.0207185	0.0520021	0.937955	3.22978	1.4384	3.461	3.15028e-10	-	-	-
comp69445_c2_seq4	0.440806	0.093532	0.0260843	0.59594	4.66833	1.68704	2.98587	3.15956e-10	similar to alpha-esterase	ref|XP_970253.1|	-
comp70930_c0_seq4	0.0120445	0.0122103	0	0.386943	0.356896	0.174528	4.37442	3.18411e-10	similar to WD repeat domain 66	ref|XP_967922.1|	-
comp66843_c0_seq1	6.07386	2.8825	2.98443	0.19742	1.52061	1.1754	-2.79363	3.2129e-10	hypothetical protein YQE_12077, partial	gb|ENN71146.1|	-
comp65920_c0_seq3	0.0637935	0.120105	0.077296	0.10224	4.20697	0.198083	3.23015	3.22087e-10	similar to putative alcohol dehydrogenase	ref|XP_966889.1|	-
comp388770_c0_seq1	0	0.0368156	0	1.22224	0.943934	0.244319	5.04782	3.25196e-10	-	-	-
comp72845_c1_seq25	0.0333138	0	0	0.872051	0.288637	0.42526	4.67658	3.26334e-10	hypothetical protein TcasGA2_TC009943	gb|EFA07529.1|	-
comp66467_c0_seq3	16.6152	6.66546	5.07371	247.625	33.0839	56.4874	2.7616	3.27012e-10	-	-	-
comp68842_c3_seq2	7.28905	2.81799	2.61961	0.629995	1.18814	0.863122	-2.98691	3.27012e-10	-	-	-
comp72382_c2_seq19	0.335326	0.350909	0.0458727	0	0.0224928	0.0223916	-4.62574	3.27012e-10	-	-	-
comp68710_c0_seq1	1.95469	2.85371	0.889391	0.648941	0.306961	0.463638	-2.83167	3.28581e-10	unknown	gb|AEE61843.1|	-
comp28173_c0_seq1	0.0889396	0.0300547	0.15087	1.84439	4.62353	0.675066	3.75027	3.32141e-10	-	-	-
comp67582_c0_seq1	0.0823621	0.146118	0.0436602	2.88748	1.69123	0.277051	3.26208	3.33162e-10	hypothetical protein TcasGA2_TC001169	gb|EEZ98641.1|	-
comp72340_c0_seq1	0.0165612	0	0.00702327	0.192128	0.172187	0.149985	3.59567	3.36101e-10	-	-	-
comp72268_c0_seq1	0.0453945	0.0107379	0.0243845	0.879641	0.204519	0.128424	3.01771	3.43263e-10	hypothetical protein YQE_09542, partial	gb|ENN73850.1|	-
comp52144_c0_seq1	0	0.0219648	0.116386	0.0589258	2.79331	0.112127	3.34841	3.43922e-10	cystinosin homolog	ref|XP_001947521.2|	-
comp67734_c0_seq2	0.319338	0.179852	0.0257952	0.00516961	0.0316205	0.0209855	-3.81967	3.51381e-10	similar to CG13030-PA	ref|XP_001815751.1|	-
comp58895_c0_seq1	2475.84	1615.13	2404.1	672.228	457.128	653.342	-2.75058	3.57342e-10	similar to troponin C type IIb	ref|XP_971170.2|	-
comp72873_c1_seq2	13.7608	6.07463	4.64813	1.2591	3.22459	1.1843	-2.8586	3.58897e-10	cytochrome P450 CYP6BK4	ref|NP_001123875.1|	-
comp60762_c0_seq1	0.0400646	0.0507702	0.0679624	0.306457	0.728965	2.10449	3.45276	3.68505e-10	-	-	-
comp67813_c0_seq1	0.127587	0.0646717	0.0850256	1.26405	1.57288	1.10832	2.98693	3.69011e-10	hypothetical protein YQE_02725, partial	gb|ENN80859.1|	K08648
comp71921_c0_seq4	0.397001	0.166876	0.156041	0.0395017	0.0604042	0.0150331	-3.40756	3.72381e-10	hypothetical protein TcasGA2_TC011122	gb|EEZ97312.1|	-
comp72554_c0_seq6	0.0325059	0.0659067	0.0964957	0.099456	2.95718	1.41306	3.6039	3.75866e-10	-	-	-
comp63887_c0_seq2	0.0159251	0.0161443	0.0180094	0	0.963084	0	3.37546	3.84445e-10	membrane alanyl aminopeptidase 1	gb|ADI48181.1|	-
comp69624_c0_seq4	0.0652516	0	0.00190841	0.419945	0.463198	0.0698657	3.1235	3.90939e-10	similar to copia-type polyprotein, putative	ref|XP_001813413.1|	-
comp71314_c0_seq1	0.330286	0.125033	0.462756	4.22557	4.15121	3.75823	2.78012	4.00828e-10	similar to bone morphogenetic protein	ref|XP_970162.1|	K13046
comp69965_c2_seq15	0.133409	1.00082	0.294197	2.50353	8.93266	9.44479	3.0206	4.01124e-10	-	-	-
comp71748_c0_seq13	0	0.265629	0.277796	0.0242937	0.0495317	0.0123272	-3.65044	4.02377e-10	hypothetical protein TcasGA2_TC004198	gb|EFA12569.1|	-
comp65040_c0_seq6	0.27781	0.554734	0	0.00858582	0.0175054	0.0609932	-3.9388	4.08699e-10	-	-	-
comp57676_c0_seq2	9.34819	5.52963	20.7166	4.3734	2.79988	3.30213	-2.77716	4.08917e-10	-	-	-
comp1337824_c0_seq1	0.328138	3.47776	0.227711	0.0608473	0.217105	0.33963	-3.51241	4.09424e-10	-	-	-
comp65902_c0_seq1	0.75626	0.567536	0.116624	0	0.173595	0.0406621	-3.444	4.09424e-10	hypothetical protein YQE_04986, partial	gb|ENN78547.1|	-
comp65295_c0_seq5	0.0530397	0.010754	0.0359889	1.07647	0.667259	0.164692	3.33807	4.21186e-10	similar to CG11041 CG11041-PA	ref|XP_968123.1|	-
comp65134_c0_seq2	0.14598	0.014799	0	0.290319	0.265607	1.76778	3.24624	4.2565e-10	unknown	gb|AEE63141.1|	-
comp46524_c0_seq1	1.28073	0	0.236145	0	0	0	-7.52169	4.36588e-10	-	-	-
comp49938_c0_seq1	0	0	0.924901	0	0	0	-7.52731	4.36588e-10	-	-	-
comp69048_c1_seq1	0.0104578	0.00530088	0.00886989	0.426627	0.445792	0.0324721	4.221	4.37464e-10	similar to GA19195-PA	ref|XP_973252.2|	-
comp69007_c0_seq1	0.0153014	0.00775605	0.0259562	0.366732	0.357951	0.384055	3.55741	4.46478e-10	-	-	-
comp68367_c1_seq10	0.17715	0.119726	0	5.2194	0.573014	0.122236	3.46324	4.49673e-10	-	-	-
comp72347_c0_seq12	0.502247	0.550531	0.332802	0.0512231	0.009791	0.246923	-2.9421	4.68168e-10	-	-	-
comp62053_c0_seq1	0.891805	1.24311	0.575175	0.0284229	0.338045	0.211529	-3.03408	4.70447e-10	similar to putative alcohol dehydrogenase	ref|XP_969514.1|	-
comp66814_c1_seq1	0.0456969	0.453994	0.271308	0.00932105	0.0950221	0	-3.79792	4.75363e-10	-	-	-
comp52342_c0_seq1	0.0487959	0.0890419	0.00413868	0	0	0.00505049	-5.2839	4.86076e-10	hypothetical protein LOC100570266	ref|XP_003245995.1|	-
comp69222_c1_seq1	0.33441	0.718173	0.511287	0.0852643	0.219591	0.0728677	-2.96722	4.89061e-10	hypothetical protein YQE_11966, partial	gb|ENN71351.1|	-
comp40395_c0_seq2	0	0.022347	0.0140224	0.0618248	0.0744858	0.918327	4.00726	4.99961e-10	similar to cadherin	ref|XP_972739.1|	-
comp68345_c0_seq1	2.67594	1.79379	2.69102	1.05787	0.607184	0.27065	-2.82045	5.01483e-10	hypothetical protein TcasGA2_TC016101	gb|EFA12306.1|	-
comp62489_c0_seq3	0.0505552	0	0	0.670281	0.788433	0.405524	4.36144	5.1178e-10	-	-	-
comp38488_c0_seq2	3.69799	1.24963	0.789055	2.22969	57.8655	4.02008	2.78174	5.24702e-10	-	-	-
comp70061_c0_seq2	0.319467	0.381871	0.44486	3.12688	8.16743	3.37318	2.75734	5.31953e-10	similar to inter-alpha (globulin) inhibitor H4 (plasma Kallikrein-sensitive glycoprotein)	ref|XP_973726.1|	-
comp68111_c0_seq1	2.68141	0.344203	0.558722	0.600808	0.120687	0.135162	-2.79162	5.33603e-10	hypothetical protein YQE_12663, partial	gb|ENN70631.1|	K11418
comp72292_c0_seq2	0.0300171	0.021736	0.236408	0	0.0133752	0.0221917	-4.02453	5.42491e-10	hypothetical protein TcasGA2_TC006870	gb|EFA13071.1|	-
comp61132_c0_seq6	671.042	427.844	513.322	194.74	111.06	140.826	-2.71952	5.59866e-10	hypothetical protein LOC100118405	ref|XP_001599831.1|	-
comp62922_c0_seq1	0.786307	0.757407	1.1743	0.08792	0.279751	0.356902	-2.79935	5.73127e-10	hypothetical protein TcasGA2_TC007146	gb|EFA01584.1|	-
comp70904_c1_seq12	274.062	193.485	147.004	57.6059	41.9598	63.5226	-2.7184	5.78371e-10	similar to GA15448-PA	ref|XP_967178.1|	-
comp58246_c0_seq2	166.286	25.3512	58.1829	49.0099	13.1837	4.44991	-2.72139	5.85086e-10	-	-	-
comp60745_c0_seq1	0.0312882	0	0	0.319102	0.547595	0.016192	3.99735	5.8599e-10	hypothetical protein TcasGA2_TC008496	gb|EFA02763.1|	-
comp69054_c2_seq1	0.0802686	0	0.0453872	1.50084	1.33529	1.57852	4.21539	5.8599e-10	-	-	-
comp74407_c0_seq1	2.63897	2.18888	1.8861	0.602278	0.556422	0.544368	-2.82523	5.8599e-10	hypothetical protein TcasGA2_TC001057	gb|EEZ98550.1|	-
comp63493_c0_seq2	1.41497	1.82065	2.38486	0.388527	0.641269	0.4694	-2.843	5.91103e-10	similar to CG13532 CG13532-PA	ref|XP_968043.2|	-
comp61132_c0_seq4	989.918	641.387	639.052	268.681	150.85	201.312	-2.71496	5.95174e-10	similar to CG33205 CG33205-PH	ref|XP_972702.1|	-
comp473159_c0_seq1	0.0787335	0	0	1.16433	1.63718	0.122236	4.34804	6.01361e-10	-	-	-
comp68887_c0_seq1	1.66429	3.95042	2.57653	0.310273	0.879138	1.04188	-2.75728	6.07464e-10	similar to galactosidase, beta 1-like 2	ref|XP_967647.1|	-
comp40905_c0_seq1	0	0	0	0.223068	0.189503	1.16963	7.56212	6.15264e-10	-	-	-
comp572600_c0_seq1	0	0.0240437	0	1.45132	1.06033	0.245479	5.69132	6.74917e-10	-	-	-
comp72111_c0_seq6	0.367479	0.289751	0.0692625	0	0.021226	0.0316957	-4.40184	6.74917e-10	-	-	-
comp56297_c0_seq1	31.1482	18.628	35.6478	285.248	272.572	472.08	2.7081	6.78904e-10	hypothetical protein YQE_00075, partial	gb|ENN83570.1|	-
comp47608_c0_seq1	0.89701	0.757799	0.427955	0.171533	0.174867	0.0773688	-3.10631	6.85785e-10	similar to CG4660 CG4660-PA	ref|XP_974374.1|	-
comp65384_c0_seq1	1.19361	0.340047	0.860884	0.453168	0.126817	0.0450879	-2.84512	6.89819e-10	hypothetical protein TcasGA2_TC014821	gb|EFA12799.1|	K00507
comp68215_c0_seq7	0.0879037	0.251139	1.50469	0.138552	0.199404	0.157151	-3.01624	6.91407e-10	cytochrome P450 monooxigenase CYP4Q2	ref|NP_001107846.1|	-
comp72347_c0_seq13	0.42409	0.527211	0.32819	0.0347279	0.00965532	0.243501	-2.93292	6.93359e-10	-	-	-
comp67587_c0_seq1	2.70858	1.17249	0.88719	13.14	23.6828	15.3595	2.71365	6.96388e-10	uncharacterized protein LOC100141687	ref|NP_001161251.1|	-
comp38234_c0_seq1	0.18287	0.478104	0.506126	0.166873	0	0.049809	-3.3945	7.04273e-10	hypothetical protein TcasGA2_TC016286	gb|EFA10649.1|	-
comp63698_c0_seq1	0.194242	0.24325	0.0484556	0.0233063	0.0316791	0.0197103	-3.44982	7.17732e-10	similar to conserved hypothetical protein	ref|XP_969154.1|	-
comp68530_c1_seq1	33.3966	26.1589	19.0355	7.1405	7.52658	6.6153	-2.70594	7.17732e-10	hypothetical protein YQE_04385, partial	gb|ENN79201.1|	K05770
comp64963_c0_seq1	1.6832	1.25134	1.23728	0.251777	0.326672	0.394888	-2.9276	7.19199e-10	hypothetical protein YQE_02484, partial	gb|ENN81116.1|	-
comp68052_c0_seq5	0.23903	0.215396	0.135158	1.36337	3.37803	3.03296	2.92369	7.32437e-10	vacuolar ATP synthase subunit G, putative	ref|XP_002428994.1|	-
comp73019_c2_seq51	0.0655664	0.0295418	0.114311	0.0780147	0.24238	2.58255	2.94439	7.5398e-10	hypothetical protein LOC100575481 isoform 1	ref|XP_003242798.1|	-
comp47158_c0_seq1	0.416096	0.221637	0.0538348	0.0575414	0.0219974	0	-3.7952	7.54854e-10	-	-	-
comp63227_c0_seq2	0.648786	0.576231	0.462621	0.0058556	0.280562	0.0831957	-3.01111	7.54854e-10	similar to d-amino acid oxidase	ref|XP_969105.1|	K00273
comp69431_c0_seq56	125.047	157.902	223.473	41.9649	59.1067	49.5357	-2.69843	7.6128e-10	hypothetical protein YQE_10280, partial	gb|ENN73076.1|	-
comp71507_c0_seq1	14.8197	21.8223	25.2595	4.20479	6.62163	7.25367	-2.69922	7.6128e-10	hypothetical protein YQE_01525, partial	gb|ENN82092.1|	K06111
comp1221_c0_seq1	0	0	0	0.235909	0.189864	0.630031	7.53962	7.79269e-10	-	-	-
comp61903_c0_seq2	0	0	0	0.498123	0.870522	0.698098	7.54829	7.79269e-10	-	-	-
comp70120_c0_seq2	0	0	0	0.121553	0.0232342	0.185037	7.5529	7.79269e-10	sphingomyelin phosphodiesterase-like	ref|XP_003402022.1|	-
comp8247_c0_seq1	0	0	0	0.461225	0.54542	0.599134	7.54586	7.79269e-10	-	-	-
comp39724_c0_seq1	0.207015	0.0419729	0	3.82145	0.731793	0.407103	3.4993	7.80702e-10	-	-	-
comp71189_c2_seq2	0.600738	0.20514	0.107268	0.0322463	0.0131492	0.0850853	-3.45861	7.80702e-10	-	-	-
comp72168_c0_seq8	0.281479	0	0.495385	0	0	0.123818	-3.55117	8.03405e-10	tyrosine recombinase	gb|AAT08871.1|	-
comp68998_c1_seq12	0.946406	0.771959	1.27326	14.7446	10.6654	12.9931	2.75336	8.09319e-10	dual specificity protein phosphatase 23-like	ref|XP_004922602.1|	-
comp72581_c0_seq7	0.177332	0.0898866	0	0	5.83845	0	3.67931	8.09319e-10	-	-	-
comp67182_c0_seq20	0	0	0.00967577	0.616639	0.474433	0.212534	5.67752	8.15182e-10	-	-	-
comp69411_c1_seq4	1.72618	2.84124	1.05889	0.22737	0.49007	0.698833	-2.78834	8.15182e-10	hypothetical protein YQE_08331, partial	gb|ENN75016.1|	-
comp72111_c0_seq2	0.556336	0.0793117	0.0294914	0.00886554	0	0.0359887	-4.39573	8.15182e-10	-	-	-
comp63181_c0_seq1	1.25356	0.559579	0.538174	0.33935	0.21454	0.0560633	-2.77424	8.30489e-10	similar to CG12701 CG12701-PA	ref|XP_001812268.1|	-
comp38391_c0_seq1	1.09899	0.516065	0.748523	19.2314	7.65706	2.09277	2.70172	8.44012e-10	similar to Protein tyrosine phosphatase domain-containing protein 1	ref|XP_968287.2|	-
comp70568_c0_seq21	0.03171	0.0187521	0.00224126	0.0188652	0.785758	0.0464957	3.2696	8.52611e-10	hypothetical protein SINV_13112	gb|EFZ18988.1|	-
comp68691_c0_seq1	0.741629	0.856372	0.48438	0.141567	0.230909	0.143669	-2.84695	8.53719e-10	hypothetical protein TcasGA2_TC003955	gb|EFA01039.1|	-
comp19591_c0_seq1	0.0136248	0.0138124	0.023112	1.20892	0.665788	0.267937	4.37828	8.75856e-10	-	-	-
comp69221_c0_seq4	0.53069	0.332579	0.286434	0.13777	0.0752398	0.0399473	-3.0158	9.07321e-10	-	-	-
comp65291_c0_seq3	0.0223643	0	0.00948428	0.581627	0.325531	0.567116	4.57543	9.08423e-10	-	-	-
comp69128_c1_seq1	0.319473	0.165534	0.108386	0.774735	4.87162	1.59452	2.85357	9.15876e-10	cytochrome P450	gb|AAZ94272.1|	-
comp66065_c0_seq4	0.0294346	0.0397864	0	0.670439	0.652867	0.456981	3.86917	9.24671e-10	-	-	-
comp68826_c2_seq14	5.21007	1.69018	2.81208	0.231868	0.709124	1.29421	-2.86649	9.24671e-10	-	-	-
comp68367_c1_seq9	0.221975	0.163659	0	5.84492	0.818248	0.125318	3.29398	9.53049e-10	-	-	-
comp62710_c0_seq12	0.977337	3.56199	2.18169	0.666548	1.03484	0.254443	-2.74906	9.53605e-10	glutamate-gated chloride channel isoform c precursor	ref|NP_001103244.1|	-
comp61132_c0_seq8	782.146	506.928	616.506	235.6	137.007	171.15	-2.68057	9.68034e-10	conserved hypothetical protein	dbj|BAN20719.1|	-
comp127364_c0_seq1	0.565681	0.967025	1.2324	0.384617	0.196046	0.114802	-2.97963	9.68425e-10	glycoprotein hormone alpha 2 precursor	ref|NP_001164244.1|	-
comp67298_c0_seq1	0.0638662	0.194236	0.0379182	0	0	0	-7.42947	9.70651e-10	-	-	-
comp531_c0_seq1	0	0	0.0499816	0	2.73668	0	4.62422	9.75126e-10	similar to CG10806 CG10806-PB	ref|XP_974978.1|	-
comp59661_c0_seq1	8.28409	16.8077	9.82812	3.02359	4.69692	2.43725	-2.68756	9.75126e-10	similar to neuroendocrine protein 7b2	ref|XP_973692.1|	-
comp60980_c0_seq1	0.454996	0.820018	0.707502	0.10312	0.131406	0.0261629	-3.79173	9.75126e-10	-	-	-
comp41726_c0_seq1	0	0	0	0	0.0310793	0.773487	7.49015	9.79191e-10	hypothetical protein TcasGA2_TC010473	gb|EFA12927.1|	-
comp448113_c0_seq1	0.419453	0.425228	0.266823	0	0.0436106	0.0217072	-4.72853	9.79191e-10	-	-	-
comp47949_c0_seq1	0	0	0	0.106483	0.446271	0.444263	7.52293	9.79191e-10	hypothetical protein YQE_02106, partial	gb|ENN81577.1|	-
comp67522_c0_seq1	0	0	0	0.0425931	0.166447	0.374622	7.50891	9.79191e-10	similar to AGAP007307-PA	ref|XP_972857.2|	-
comp69008_c0_seq1	0	0	0	0.219041	0.446597	0	7.52336	9.79191e-10	-	-	-
comp71829_c1_seq4	0	0	0	0.207396	0.167898	0.154762	7.52586	9.79191e-10	-	-	-
comp72513_c0_seq3	0.203208	0.055463	0.0596607	3.53118	0.966991	0.13752	3.00631	9.79191e-10	serine-enriched protein-like isoform X3	ref|XP_004517486.1|	-
comp63489_c0_seq1	0	0	0.0136237	0.229348	0.233805	1.23027	5.65214	9.8877e-10	-	-	-
comp57558_c1_seq2	0.230232	0.857614	0.549491	0.0928312	0.172571	0.144085	-2.92653	9.92039e-10	hypothetical protein TcasGA2_TC011520	gb|EFA11363.1|	-
comp69411_c1_seq2	1.55594	2.56103	0.915502	0.204946	0.441736	0.62991	-2.77392	9.92039e-10	hypothetical protein YQE_08331, partial	gb|ENN75016.1|	-
comp59494_c0_seq2	0.166394	0.00766749	0.0769795	0.941073	1.9895	0.696715	3.03908	1.01247e-09	-	-	-
comp62021_c1_seq6	0.382308	0.40372	0.371546	0.0406153	0.0993714	0.0741932	-3.28371	1.05163e-09	similar to AGAP010221-PA	ref|XP_974876.1|	-
comp67190_c0_seq1	0.004866	0	0.0330172	0.367242	0.475563	0.251821	3.7831	1.07587e-09	similar to conserved hypothetical protein	ref|XP_972789.1|	-
comp72038_c0_seq5	0.502398	0.149523	0.473026	0.131622	0.115011	0.0190823	-2.98884	1.0801e-09	-	-	-
comp54924_c0_seq1	0.0948149	0.0961202	0.00618603	2.0902	0.576309	0.377444	3.12569	1.12486e-09	-	-	-
comp66488_c0_seq4	0.929563	0.802751	0.428277	15.3267	7.16498	3.24863	2.71149	1.13583e-09	unknown	gb|AEE62758.1|	-
comp715867_c0_seq1	0	0.154874	0	0.233712	1.35011	2.1544	3.82539	1.13595e-09	hypothetical protein TcasGA2_TC003450	gb|EFA00580.1|	-
comp48666_c0_seq1	3.25347	2.82708	0.157684	0.347615	0.57988	0.224494	-3.13286	1.16328e-09	-	-	-
comp58821_c0_seq1	0.137043	0.29049	0.380405	0.0381184	0.0388592	0.0128948	-4.05345	1.16484e-09	-	-	-
comp58486_c1_seq1	2.1379	1.70944	2.86039	0.276388	0.438293	0.779145	-3.05186	1.19368e-09	-	-	-
comp61132_c0_seq2	1138.45	718.782	740.833	315.314	180.298	239.851	-2.66496	1.19866e-09	similar to CG33205 CG33205-PH	ref|XP_972702.1|	-
comp68686_c0_seq1	0.20863	0.0129491	0.133617	2.42305	2.13814	0.145427	2.83681	1.20288e-09	similar to GTP binding protein (mitochondrial), putative	ref|XP_969524.1|	-
comp71251_c0_seq2	0.283415	0.104832	0.168917	0.054685	0	0.0436048	-3.30404	1.20288e-09	similar to zinc finger protein 91	ref|XP_971810.1|	-
comp65339_c0_seq1	16.5298	13.6434	7.08722	3.33184	3.84993	2.95023	-2.67361	1.20335e-09	similar to CRAL/TRIO domain-containing protein	ref|XP_973232.1|	-
comp68340_c0_seq5	0.124747	0.572807	0.0311192	0.0224517	0.0839229	0	-3.56638	1.21009e-09	-	-	-
comp352765_c0_seq1	0	0.0181674	0	0.877291	0.912974	0.22258	5.6537	1.21104e-09	-	-	-
comp41965_c0_seq2	0	0	0	0.109559	0.120996	0.518868	7.50461	1.24607e-09	-	-	-
comp60751_c0_seq2	0	0	0	0.105487	0.113197	0.0225376	7.50215	1.24607e-09	similar to bicaudal-c	ref|XP_974970.1|	-
comp65414_c0_seq6	0.499707	0.375249	0.141277	0.0188756	0.0384849	0	-4.72492	1.24607e-09	hypothetical protein TcasGA2_TC011444	gb|EEZ97582.1|	-
comp71921_c0_seq1	0.292293	0.118527	0.117758	0.0298103	0.0455846	0.0151265	-3.3071	1.24607e-09	hypothetical protein TcasGA2_TC011122	gb|EEZ97312.1|	-
comp58525_c0_seq1	0.0822387	0.0666967	0	0.469691	0.803734	1.95773	3.7121	1.27594e-09	-	-	-
comp65902_c0_seq2	1.45945	0.849952	0.158024	0.0105565	0.365897	0.0857059	-3.08697	1.28427e-09	collagenolytic serine protease protein	gb|AEF33836.1|	-
comp26437_c0_seq1	4.44747	5.38909	3.99538	0.0268395	1.17653	2.20628	-2.82234	1.29194e-09	-	-	-
comp62179_c0_seq6	10.8757	17.7534	0.911597	2.34562	3.12577	2.2871	-2.68141	1.29351e-09	cathepsin L-like proteinase	emb|CAE47500.1|	-
comp55934_c0_seq1	0	0.0256932	0.0967321	1.3958	0.500659	1.24601	3.63079	1.32468e-09	-	-	-
comp66894_c0_seq2	0.0307081	0.0124523	0	0.394613	0.185178	0.489466	3.85594	1.37648e-09	-	-	-
comp66032_c0_seq1	2.12532	1.89702	0.410251	0.209283	0.523216	0.348927	-2.75624	1.38502e-09	-	-	-
comp64993_c1_seq1	0	0.0263538	0.0330731	0.914686	0.391905	0.861002	4.18683	1.39504e-09	-	-	-
comp68939_c3_seq5	0.655973	0.291079	0.310968	6.55497	5.18975	2.52833	2.67908	1.4628e-09	matrix metalloproteinase 1 isoform 1 precursor	ref|NP_001157646.1|	K07763
comp66032_c0_seq2	1.97434	1.74964	0.428987	0.190046	0.488962	0.344407	-2.74524	1.46371e-09	-	-	-
comp68111_c0_seq2	0.296024	0.0310448	0.0173156	0	0.010613	0.0105652	-4.51003	1.46804e-09	-	-	-
comp304068_c0_seq1	0.0512292	0	0	0.130619	2.15715	0.450699	4.81787	1.48884e-09	-	-	-
comp70128_c0_seq3	5.52589	4.26215	3.57013	0.534073	1.3378	1.73441	-2.67924	1.4993e-09	hypothetical protein YQE_04926, partial	gb|ENN78622.1|	-
comp66690_c0_seq1	0.299965	0.0737875	0.101019	2.02227	1.4126	1.80118	2.71657	1.52472e-09	homeobox protein abdominal-A homolog	ref|NP_001034518.1|	K09311
comp62011_c0_seq1	0.231311	0.0740511	0.0103257	0.943635	2.26571	1.20966	3.10356	1.53719e-09	-	-	-
comp70491_c1_seq9	0.0165612	0.0503675	0.196652	1.97617	1.61855	1.90267	3.34588	1.58156e-09	-	-	-
comp3000_c0_seq1	0	0	0	1.08608	0.686456	0.11022	7.48187	1.59746e-09	-	-	-
comp66419_c0_seq2	0	0	0	0.347731	0	0.632776	7.47567	1.59746e-09	-	-	-
comp61206_c0_seq2	0.0459592	0	0	0.679656	0.250865	0.642179	4.26686	1.6001e-09	-	-	-
comp65712_c0_seq2	11.7821	7.16109	12.3208	1.57184	4.9407	2.61665	-2.65528	1.6001e-09	similar to AGAP010885-PA	ref|XP_970519.1|	-
comp1531869_c0_seq1	0.0691042	0.116759	0.683801	0	0	0.0238414	-5.71493	1.67292e-09	-	-	-
comp71189_c2_seq1	0.44333	0.183102	0.116054	0.033492	0.011381	0.0736436	-3.33862	1.67955e-09	-	-	-
comp26777_c0_seq1	5.40501	6.81014	4.93797	2.69323	1.94277	0.38361	-2.70172	1.70522e-09	microsomal glutathione S-transferase-like protein	gb|AFM57704.1|	K00799
comp69445_c2_seq1	0.495906	0.0983608	0.027431	0.626707	4.65155	1.77414	2.86399	1.74525e-09	similar to alpha-esterase	ref|XP_970253.1|	-
comp64529_c2_seq1	0.184721	0.505612	0.188008	0.423884	3.46658	6.73945	2.80046	1.76094e-09	-	-	-
comp63535_c1_seq2	3.40361	1.66574	1.2155	29.0617	10.5841	27.1084	2.64801	1.77418e-09	hypothetical protein TcasGA2_TC011074	gb|EEZ97271.1|	-
comp59505_c0_seq1	1.75338	2.20258	5.73846	0	2.16976	0.779175	-2.71224	1.77651e-09	hypothetical protein LOC100650288	ref|XP_003397825.1|	-
comp65712_c0_seq6	10.0641	5.85442	10.5522	1.5416	3.92891	2.30662	-2.64907	1.78073e-09	similar to AGAP010885-PA	ref|XP_970519.1|	-
comp69431_c0_seq14	115.503	141.994	189.495	48.1119	45.9546	44.6186	-2.63716	1.78522e-09	hypothetical protein YQE_10280, partial	gb|ENN73076.1|	-
comp69779_c0_seq3	0.0700619	0.0639237	0	0.800291	0.772139	0.572873	3.24155	1.81926e-09	similar to centrosomal protein 290	ref|XP_974758.1|	-
comp63489_c0_seq6	0.0596614	0	0	0.425931	0.0930449	2.50091	4.79575	1.82565e-09	-	-	-
comp68091_c0_seq6	0.0979041	0.011028	0.0599722	1.25922	1.18191	0.129481	3.03367	1.82565e-09	-	-	-
comp71507_c0_seq2	15.2093	22.12	25.5566	4.56286	7.02393	7.59667	-2.63646	1.82565e-09	hypothetical protein YQE_01525, partial	gb|ENN82092.1|	K06111
comp66562_c0_seq5	0.0608423	0.03084	0.012901	0.50417	1.00422	0.409325	3.39875	1.88511e-09	-	-	-
comp69007_c0_seq5	0.0307868	0.0104035	0.0217601	0.423884	0.400113	0.462043	3.48275	1.88511e-09	-	-	-
comp50773_c0_seq1	0.83732	0.336336	0.321592	0.0161125	0.180683	0	-3.65949	1.89542e-09	unknown	gb|AEE62696.1|	-
comp63493_c0_seq1	1.18889	1.04264	1.66461	0.250203	0.500322	0.302749	-2.80626	1.89868e-09	similar to CG13532 CG13532-PA	ref|XP_968043.2|	-
comp64830_c0_seq1	114.461	122.621	131.315	27.1398	26.5322	54.7888	-2.6335	1.89868e-09	similar to flightin CG7445-PA	ref|XP_969293.1|	-
comp71958_c1_seq5	0	0.0281437	0	0.537954	0.259773	0.22987	4.29925	1.90652e-09	-	-	-
comp58453_c0_seq1	0.142093	0	0	0.130426	2.5558	0	3.50036	1.90927e-09	hypothetical protein TcasGA2_TC008506	gb|EFA02771.1|	-
comp70128_c0_seq6	5.75609	4.34003	3.73132	0.602776	1.36791	1.8139	-2.6611	1.93907e-09	hypothetical protein YQE_04926, partial	gb|ENN78622.1|	-
comp72347_c0_seq5	0.501964	0.546569	0.315368	0.0505622	0.00966467	0.266186	-2.8268	1.96169e-09	-	-	-
comp67894_c0_seq1	0.633508	0.244095	0.287494	3.66919	5.38836	3.59543	2.66046	1.98649e-09	hypothetical protein TcasGA2_TC013974	gb|EFA03858.1|	-
comp41427_c0_seq1	13.8322	4.18189	6.28626	1.03666	4.18319	1.34137	-2.65524	2.05071e-09	-	-	-
comp61282_c0_seq1	0	0	0.0119021	0.0214677	0.758678	0.0290486	4.88407	2.05542e-09	hypothetical protein YQE_12882, partial	gb|ENN70375.1|	K04611
comp68658_c0_seq4	0.0123623	0.0125325	0	0.479104	0.578387	0.383857	4.91101	2.05542e-09	-	-	-
comp61823_c0_seq1	24.7074	24.1587	27.0477	8.60749	3.98171	10.1313	-2.6291	2.06205e-09	similar to phosphatase 1 binding protein	ref|XP_968027.1|	K07189
comp71270_c0_seq1	0.0180486	0	0.0122465	0.143578	0.112591	0.433393	3.65895	2.06205e-09	uncharacterized protein LOC100881023	ref|XP_003704696.1|	-
comp65712_c0_seq7	9.63722	5.58004	9.94547	1.46331	3.65017	2.2867	-2.64375	2.08038e-09	hypothetical protein TcasGA2_TC030629	gb|EFA04761.1|	-
comp1088580_c0_seq1	0.828059	0	0.260864	0	0	0.0244874	-5.68157	2.20038e-09	similar to antennal-enriched UDP-glycosyltransferase	ref|XP_969004.1|	-
comp53564_c0_seq1	0.259942	0	0.0419948	0.0126243	0	0	-4.96752	2.20038e-09	-	-	-
comp59740_c0_seq2	0.133204	0.0975272	0.0878721	0.0150946	0	0	-4.93872	2.20038e-09	-	-	-
comp60745_c0_seq4	0.0431384	0	0	0.256643	0.489623	0.0111623	3.37795	2.20702e-09	-	-	-
comp66065_c0_seq3	0.034834	0.0529704	0	0.675003	0.733393	0.405607	3.56565	2.20702e-09	-	-	-
comp72431_c0_seq1	0.0136571	0.00461503	0	0.594285	0.052064	0.00471179	4.22122	2.2365e-09	hypothetical protein TcasGA2_TC002612	gb|EEZ99831.1|	-
comp71027_c0_seq6	0.278689	0.376701	0.456988	1.87591	11.706	1.80762	2.86501	2.26016e-09	-	-	-
comp68770_c1_seq2	4.4064	5.85681	5.58821	1.98782	1.51257	1.34167	-2.6396	2.26769e-09	-	-	-
comp65712_c0_seq3	11.711	7.92708	13.7754	1.8882	5.31423	2.85557	-2.62956	2.27826e-09	similar to AGAP010885-PA	ref|XP_970519.1|	K11517
comp47732_c0_seq1	0.0746782	0.974718	0.538383	0.161846	0.223223	0	-3.03004	2.30763e-09	hypothetical protein TcasGA2_TC000813	gb|EEZ98356.1|	-
comp70912_c0_seq3	1.44355	0.0158208	0.0463274	0.0954972	0.0324511	0.113068	-3.17311	2.31658e-09	-	-	-
comp64064_c0_seq3	5.29886	0.0977963	0.222085	0.23191	0.866862	0.128374	-2.73471	2.35446e-09	similar to chrysoptin	ref|XP_972463.1|	-
comp59493_c0_seq1	16.8489	13.6646	10.7165	46.6398	118.896	264.679	2.61774	2.37458e-09	similar to AGAP006821-PA	ref|XP_968373.1|	K07508
comp68939_c3_seq9	0.68563	0.303671	0.34628	6.7663	5.34984	2.71915	2.64218	2.37503e-09	matrix metalloproteinase 1 isoform 1 precursor	ref|NP_001157646.1|	K07763
comp73494_c0_seq1	16.2942	12.1373	16.1256	2.63211	3.57239	6.62265	-2.64268	2.39787e-09	-	-	-
comp72831_c1_seq4	17.0201	9.73772	7.45807	2.43961	4.15278	2.90004	-2.6253	2.44282e-09	hypothetical protein TcasGA2_TC001701	gb|EFA10878.1|	-
comp51944_c0_seq1	0.498234	0.246673	0.098275	0	0.0843278	0	-3.97751	2.49004e-09	hypothetical protein YQE_12733, partial	gb|ENN70558.1|	K09090
comp72619_c2_seq3	1.48178	2.27968	0.852593	0.531589	0.282573	0.477827	-2.67214	2.55599e-09	-	-	-
comp61513_c0_seq1	0.138121	0.260393	0.351447	0.0296562	0.151163	0.0250804	-2.84083	2.58788e-09	hypothetical protein TcasGA2_TC010860	gb|EFA11321.1|	-
comp63515_c1_seq2	0.244019	0.292356	0.489196	0.0452491	0.0230643	0	-4.65539	2.61121e-09	-	-	-
comp72458_c1_seq8	0.0975176	0.0635529	0.0177237	1.04074	0.66265	0.547921	2.87989	2.65222e-09	hypothetical protein TcasGA2_TC002178	gb|EFA07702.1|	-
comp123714_c0_seq1	0.738883	0.780266	0.809477	0.125595	0.160045	0.031865	-3.71348	2.65321e-09	hypothetical protein TcasGA2_TC011446	gb|EEZ97584.1|	-
comp68939_c3_seq12	0.626492	0.299793	0.334426	6.33584	5.10843	2.56199	2.63472	2.68399e-09	matrix metalloproteinase 1 isoform 1 precursor	ref|NP_001157646.1|	K07763
comp258928_c0_seq1	0.382827	0.687991	2.06627	3.86888	31.0279	7.02416	2.69378	2.70465e-09	putative cuticle protein CP5	gb|ABZ04122.1|	-
comp71027_c0_seq5	0.109847	0.532048	0.227743	1.66801	8.46405	1.38959	2.81805	2.70465e-09	hypothetical protein NEMVEDRAFT_v1g143109	ref|XP_001621948.1|	-
comp26886_c0_seq1	0	0.238033	1.81044	0	0.421666	0	-3.40197	2.79187e-09	-	-	-
comp63656_c0_seq1	0.159648	0.0404614	0	2.84937	0.331972	0.289168	3.30438	2.79187e-09	uncharacterized protein LOC100879314	ref|XP_003706942.1|	-
comp66585_c0_seq4	1.44496	0.374279	0.836835	0.285648	0.271345	0.125179	-2.78796	2.79187e-09	similar to GA10859-PA	ref|XP_969816.1|	K00827
comp68751_c0_seq1	24.7272	12.4544	8.3979	3.53168	5.75328	3.11584	-2.63324	2.83084e-09	serine protease snake-like	ref|XP_003699658.1|	-
comp65712_c0_seq4	14.2516	9.72222	16.119	1.97175	6.73733	3.4326	-2.61222	2.85302e-09	similar to AGAP010885-PA	ref|XP_970519.1|	K11517
comp71163_c0_seq10	2.3525	0.013667	0.0400203	0.0549974	0.0070083	0.369768	-2.92894	2.87319e-09	-	-	-
comp65059_c0_seq30	1.96136	1.06067	0.983124	0.083996	0.472543	0.505145	-2.66377	2.90792e-09	similar to CG3589 CG3589-PA	ref|XP_001810799.1|	-
comp70874_c0_seq2	0	0	1.10379	0	0	0	-7.36034	2.90792e-09	-	-	-
comp56359_c0_seq1	0.0401903	0.162974	0.0340879	1.18869	0.981968	2.47507	3.47665	2.98185e-09	-	-	-
comp63031_c0_seq2	0.360206	1.08789	0.337337	0.0994949	0.327693	0.0077671	-2.91762	2.98737e-09	-	-	-
comp69777_c1_seq6	1.28325	0.153049	0.0480177	0.153971	0	0	-3.83225	3.02447e-09	hypothetical protein TcasGA2_TC015631	gb|EFA05450.1|	-
comp72913_c0_seq4	0.262445	0.0456099	0.139917	1.86598	1.29416	2.36712	2.82636	3.02604e-09	putative uncharacterized protein FLJ37770-like	ref|XP_003789347.1|	-
comp64458_c0_seq2	0.638474	0.63288	1.54636	0.180879	0.354038	0.271676	-2.78485	3.07007e-09	hypothetical protein TcasGA2_TC010842	gb|EFA11305.1|	-
comp26388_c0_seq1	0.5025	0.352674	0.360632	6.05131	5.60628	3.96075	2.81968	3.08452e-09	-	-	-
comp72619_c2_seq4	1.28175	2.03804	0.80564	0.474648	0.273666	0.418523	-2.66591	3.10983e-09	-	-	-
comp72292_c0_seq11	0.0374726	0.0211047	0.201291	0	0.0129868	0.0172378	-4.07744	3.13435e-09	hypothetical protein TcasGA2_TC006870	gb|EFA13071.1|	-
comp71966_c0_seq8	0	0.0257612	0.0431058	2.72123	0.290622	0.499724	4.54744	3.14075e-09	-	-	-
comp28805_c0_seq1	3.41991	2.50226	6.12916	0.515601	1.23676	1.60055	-2.77308	3.16891e-09	-	-	-
comp65059_c0_seq37	1.93907	1.07727	1.07828	0.0851293	0.480649	0.531652	-2.6597	3.2617e-09	similar to CG3589 CG3589-PA	ref|XP_001810799.1|	-
comp65532_c1_seq5	0.0570461	0.143202	0.0276482	0.74803	0.559217	1.40862	2.77968	3.33365e-09	similar to RAN binding protein 9	ref|XP_966900.1|	-
comp63594_c0_seq2	0	0	0	0.565892	0.0567433	0.14122	7.4058	3.35062e-09	-	-	-
comp69332_c0_seq1	0.63065	0.357273	0.489944	8.55869	5.9976	2.41074	2.61953	3.35062e-09	similar to Acid labile subunit CG8561-PA	ref|XP_972536.2|	-
comp38434_c0_seq1	143.028	220.167	208.731	61.3139	71.0986	49.3188	-2.58895	3.51296e-09	NADH dehydrogenase subunit 3 (mitochondrion)	gb|AFZ40838.1|	K03880
comp60846_c0_seq3	0	0.0372379	0.00519248	0.274724	0.598318	0.253458	3.86349	3.62494e-09	hypothetical protein TcasGA2_TC015664	gb|EFA05480.1|	-
comp62813_c0_seq1	0.207415	0.377037	0.430705	0.0437666	0.141288	0.0370137	-3.12946	3.67178e-09	-	-	-
comp65465_c0_seq1	0.167715	0.0772835	0.113153	2.18087	1.37121	0.832436	2.73642	3.72045e-09	hypothetical protein CAPTEDRAFT_171008	gb|ELT97508.1|	-
comp650966_c0_seq1	0.0357081	0.0361997	0	1.03791	0.77964	0.55438	4.17959	3.75194e-09	-	-	-
comp70376_c0_seq7	0	0.040829	0.0170797	0.143763	0.96309	1.41729	4.52936	3.75194e-09	-	-	-
comp62021_c1_seq1	0.401343	0.452076	0.393355	0.0454801	0.120547	0.0830798	-3.17427	3.87522e-09	hemicentin-1-like	ref|XP_001602989.2|	-
comp64830_c0_seq2	58.3559	50.2708	54.3425	12.4416	11.6453	24.7181	-2.5844	3.8888e-09	unknown	gb|AEE61773.1|	-
comp251733_c0_seq1	0	0.0291113	0.146134	1.34719	0.507552	1.91705	3.3851	4.0366e-09	-	-	-
comp60745_c0_seq8	0.0330274	0	0	0.275086	0.537972	0.0170921	3.8351	4.09945e-09	uncharacterized protein LOC101738574	ref|XP_004927201.1|	-
comp55850_c0_seq1	0.463901	0.110656	0.185159	0.0278307	0.0496504	0.042366	-3.39496	4.13891e-09	-	-	-
comp68052_c0_seq2	0.326136	0.149569	0.0526887	1.08497	2.64001	2.16198	2.77905	4.17587e-09	vacuolar ATP synthase subunit G, putative	ref|XP_002428994.1|	-
comp62854_c0_seq1	8.08928	1.32747	0.986408	0.940105	1.03003	0.615238	-2.64561	4.19747e-09	similar to luciferin-regenerating enzyme	ref|XP_967986.1|	K01053
comp66382_c1_seq3	0.041763	0	0	0.511118	0.673025	0.907737	4.73183	4.23297e-09	-	-	-
comp70089_c4_seq21	88.7311	70.9249	96.172	41.3251	21.619	18.9505	-2.57736	4.2662e-09	similar to phosphatase and actin regulator	ref|XP_001807013.1|	-
comp68052_c0_seq1	0.308006	0.137969	0.0486025	1.00083	2.43527	2.03879	2.77301	4.30893e-09	-	-	-
comp70568_c0_seq12	0.0437441	0	0.00309184	0.00371781	0.765593	0.00754602	3.31213	4.30893e-09	hypothetical protein SINV_13112	gb|EFZ18988.1|	-
comp11815_c0_seq1	0.201025	0.239234	0.0148262	0	0.00908719	0.0090463	-5.10563	4.33127e-09	hypothetical protein TcasGA2_TC001046	gb|EEZ98542.1|	-
comp354578_c0_seq1	0	0	0	0.0339564	0.409627	0	7.3791	4.33127e-09	hypothetical protein TcasGA2_TC006136	gb|EFA08484.1|	-
comp55263_c0_seq1	0	0	0	1.49351	0.567726	0.0256896	7.39318	4.33127e-09	-	-	-
comp61785_c0_seq2	1.10911	0.949015	0.630011	0.114153	0.338536	0.18957	-2.86848	4.33127e-09	hypothetical protein YQE_09451, partial	gb|ENN73949.1|	-
comp56777_c0_seq1	0.9586	1.5525	0.449489	0.202685	0.445659	0.173428	-2.66891	4.45348e-09	hypothetical protein YQE_03243, partial	gb|ENN80248.1|	-
comp72364_c0_seq4	0	0.00991621	0	0.034916	0.274587	0.217669	4.8258	4.50044e-09	similar to beta-glucosidase	ref|XP_972437.1|	-
comp59506_c0_seq1	0.104978	0	0	0.455025	0.818592	1.76564	4.07254	4.55122e-09	-	-	-
comp70930_c0_seq36	0.0101861	0.00516316	0	0.379183	0.0741334	0.173957	4.44682	4.55122e-09	similar to WD repeat domain 66	ref|XP_967922.1|	-
comp65712_c0_seq1	11.1862	7.66602	12.6946	1.90264	5.07114	2.82264	-2.57981	4.58125e-09	similar to AGAP010885-PA	ref|XP_970519.1|	-
comp65059_c0_seq11	3.18485	1.71562	1.64136	0.147825	0.871607	0.782538	-2.61609	4.62732e-09	similar to CG3589 CG3589-PA	ref|XP_001810799.1|	-
comp60004_c0_seq1	2.44575	1.9862	1.14872	0.603476	0.628876	0.326633	-2.65801	4.70467e-09	similar to CG8927 CG8927-PA	ref|XP_973808.1|	-
comp57928_c0_seq1	0.173228	0.0614644	0.17631	1.49287	3.46702	0.654425	2.86251	4.70752e-09	-	-	-
comp66488_c0_seq3	0.91719	0.817112	0.429037	14.3658	6.58275	3.05506	2.60652	4.72213e-09	unknown	gb|AEE62758.1|	-
comp66613_c0_seq1	0.772534	0.330252	1.59466	0.351228	0.309669	0.125237	-2.79126	4.76577e-09	-	-	-
comp62021_c1_seq8	0.387382	0.400729	0.348678	0.0564403	0.106855	0.0736436	-3.11025	4.77046e-09	similar to AGAP010221-PA	ref|XP_974876.1|	-
comp50849_c0_seq1	97.8909	69.6178	3.73243	2.16666	37.352	6.0468	-2.56781	4.81519e-09	hypothetical protein YQE_06546, partial	gb|ENN76898.1|	-
comp69115_c0_seq3	0.32627	0.2419	0.0640195	0.0571147	0.0379727	0.0478823	-2.87444	4.83595e-09	hypothetical protein YQE_01395, partial	gb|ENN82230.1|	-
comp72347_c0_seq14	0.424805	0.50501	0.311053	0.0342859	0.00953244	0.265707	-2.77511	4.97164e-09	-	-	-
comp69777_c1_seq12	0.861097	0.184426	0.0720063	0.148431	0	0	-3.54621	5.06516e-09	hypothetical protein TcasGA2_TC015631	gb|EFA05450.1|	-
comp69766_c2_seq2	0.0706285	0.0143202	0.0239618	0.633886	1.21898	0.570196	3.62715	5.09909e-09	-	-	-
comp33157_c0_seq1	0	0.2912	0.146178	0	0.011946	0	-5.6062	5.16365e-09	similar to CG33639 CG33639-PA	ref|XP_968352.1|	-
comp38766_c0_seq1	0.0414924	0.347024	0.0351922	0.0105793	0	0	-5.61118	5.16365e-09	hypothetical protein YQE_12471, partial	gb|ENN70806.1|	-
comp61841_c0_seq1	0.141778	0.129357	0.0360753	0	0	0	-7.27434	5.16365e-09	similar to beta-glucosidase	ref|XP_972437.1|	K01229
comp61329_c0_seq3	0.107257	0.265794	0.283022	0	0.0123906	0.0493394	-4.22991	5.21562e-09	similar to aminoacylase, putative	ref|XP_969212.1|	-
comp72412_c1_seq4	1.50433	0.284272	0.188402	0.1929	0.157777	0.154791	-2.6049	5.2195e-09	similar to CG2052 CG2052-PB	ref|XP_974720.1|	-
comp73019_c2_seq15	0.0593618	0.0413731	0.0849629	0.0756773	0.162011	2.08515	2.8273	5.22205e-09	hypothetical protein LOC100575481 isoform 1	ref|XP_003242798.1|	-
comp71973_c1_seq25	3.296	1.1109	1.06739	0.384173	0.68092	0.41203	-2.62126	5.25035e-09	zinc finger protein 571-like	ref|XP_003979917.1|	-
comp57726_c0_seq2	0.632402	0.0142468	0	0.0143327	0.0511395	0	-3.81548	5.29362e-09	transposase, putative	ref|XP_002403173.1|	-
comp67182_c0_seq21	0	0.024715	0.0103388	1.15618	0.316841	0.164016	4.51192	5.29362e-09	-	-	-
comp72349_c1_seq5	1.09523	0.472632	0.589998	0.0603786	0.353924	0.107231	-2.83889	5.30391e-09	-	-	-
comp49254_c0_seq1	2.90497	0.408425	0.125892	0.129754	0.319667	0.252388	-2.85469	5.34375e-09	peritrophic matrix protein 14 precursor	ref|NP_001161929.1|	-
comp71202_c0_seq1	1.76151	22.8791	14.9149	10.4106	1.94101	1.62062	-2.57985	5.36201e-09	-	-	-
comp68282_c0_seq2	0.0597542	0	0	0.746539	1.07168	0	4.05727	5.44918e-09	-	-	-
comp70330_c0_seq19	0.16016	0.0707743	0.0487636	0	0.0085394	0.0170019	-4.10501	5.44918e-09	similar to lots wife CG33968-PA	ref|XP_974400.1|	-
comp822077_c0_seq1	0	0.0402385	0	1.07275	1.1555	0	4.80052	5.44918e-09	-	-	-
comp61988_c0_seq1	0.551308	1.87016	0.170853	4.18456	7.47358	15.5383	2.62442	5.47655e-09	similar to odorant-binding protein	ref|XP_972220.1|	-
comp64917_c0_seq2	0.188548	0.302644	0.191015	1.38881	2.18904	4.17407	2.67348	5.47698e-09	hypothetical protein TcasGA2_TC005437	gb|EFA07863.1|	-
comp57655_c0_seq1	0.00572095	0.0753963	0.10675	1.56953	0.160598	1.24348	2.96218	5.52627e-09	-	-	-
comp65457_c0_seq2	0	0	0	0.0576939	0.264668	0.117101	7.35806	5.54471e-09	hypothetical protein YQE_04354, partial	gb|ENN79170.1|	-
comp72619_c0_seq3	0	0	0	0.426245	0	0.146635	7.35888	5.54471e-09	-	-	-
comp71874_c3_seq3	0.137713	0.0349022	0.122643	1.26405	1.83987	0.855216	2.85552	5.64463e-09	-	-	-
comp34530_c0_seq1	1.07927	0.729417	4.1269	0.78885	0.748077	0.465444	-2.64592	5.7177e-09	hypothetical protein TcasGA2_TC015530	gb|EFA05365.1|	-
comp62870_c0_seq1	0.155409	0.0666552	0.141951	1.73129	2.20617	0.73002	2.77753	5.75976e-09	similar to Bla g 5 allergen isoform 1	ref|XP_967475.1|	K01830
comp71691_c0_seq2	0.0737356	0.250127	0.146728	0.00578472	0.0914058	0.0117412	-3.022	5.90537e-09	-	-	-
comp73019_c2_seq34	0.0579516	0.0257029	0.122881	0.0775735	0.286199	2.26429	2.79361	5.91232e-09	conserved hypothetical protein	ref|XP_002416515.1|	-
comp68751_c0_seq5	15.506	11.3428	11.3073	6.32999	4.51053	1.17992	-2.56845	5.92007e-09	41 kDa zymogen	dbj|BAG14261.1|	-
comp72618_c0_seq3	0.0287829	0.0162106	0.01085	0.0456634	0.527022	0.15061	2.9178	5.97243e-09	similar to BEL12_AG transposon polyprotein	ref|XP_001809963.1|	-
comp54061_c0_seq1	0.0207911	0.969556	0.0705368	0.106022	0.0756578	0.0107596	-3.32483	6.04973e-09	similar to CG3822 CG3822-PA	ref|XP_974911.2|	-
comp362989_c0_seq1	1.20337	17.8634	12.5759	2.01627	4.44604	3.91448	-2.58993	6.28141e-09	hypothetical protein TcasGA2_TC016279	gb|EFA10642.1|	K10247
comp71270_c0_seq2	0.00736334	0	0.0124906	0.127665	0.0956959	0.350576	3.90262	6.36163e-09	-	-	-
comp71499_c0_seq1	0.0477885	0	0.0360287	0.649845	0.386444	0.401193	3.19864	6.38559e-09	similar to CLIP-domain serine protease subfamily D (AGAP008998-PA)	ref|XP_973995.1|	-
comp64814_c1_seq1	3.14685	2.53475	1.65626	1.22455	0.459558	0.484803	-2.60897	6.40411e-09	hypothetical protein TcasGA2_TC011976	gb|EFA09829.1|	K00142
comp71699_c0_seq6	0.119424	0.0660371	0.112801	0.0110725	0.0197535	0.0224739	-3.32396	6.43787e-09	hypothetical protein TcasGA2_TC001977	gb|EFA13012.1|	-
comp54282_c0_seq1	1.40283	1.13574	0.0330507	4.87834	14.1801	5.85825	2.59541	6.58095e-09	hypothetical protein TcasGA2_TC004539	gb|EEZ98920.1|	-
comp67486_c1_seq1	0.015568	0.00789118	0.0132042	0.166714	0.343955	0.269897	3.53483	6.58095e-09	hypothetical protein TcasGA2_TC010235	gb|EFA12015.1|	-
comp34197_c0_seq1	8.53209	10.9933	14.4732	1.82455	2.68986	5.92525	-2.60233	6.60116e-09	-	-	-
comp63083_c0_seq1	0.104787	0.10623	0.740636	0.0356233	0.0363157	0.0542285	-3.89893	6.64343e-09	-	-	-
comp63285_c1_seq1	0.179847	0.381221	0.214942	0.0333495	0.0849942	0.0169224	-3.37982	6.64343e-09	similar to CG9766 CG9766-PC	ref|XP_966762.1|	-
comp72412_c1_seq1	1.84596	0.358931	0.228088	0.235676	0.191082	0.201411	-2.58838	6.64343e-09	hypothetical protein TcasGA2_TC015529	gb|EFA05364.1|	K13130
comp72619_c0_seq1	0	0.00737985	0	0.122502	0	0.259943	4.7907	6.64343e-09	hypothetical protein LOC100570656	ref|XP_003244700.1|	-
comp69302_c0_seq3	0.812154	0.782677	0.901442	0.122711	0.427411	0.103778	-2.82434	6.65413e-09	hypothetical protein TcasGA2_TC016221	gb|EEZ97676.1|	-
comp67897_c0_seq2	0.114692	0.116271	0.340471	6.17028	3.42831	0.741932	3.13548	6.77305e-09	-	-	-
comp63896_c0_seq2	14.1674	10.782	9.63343	3.7794	3.72767	2.99087	-2.56711	6.77747e-09	similar to AGAP005418-PA	ref|XP_001811380.1|	-
comp72412_c1_seq14	1.57579	0.29866	0.200479	0.204966	0.170958	0.161916	-2.58687	6.77747e-09	-	-	-
comp63896_c0_seq1	11.0675	7.80057	6.36314	2.57663	2.52004	2.37596	-2.5756	6.84886e-09	similar to AGAP005418-PA	ref|XP_001811380.1|	-
comp51050_c0_seq1	0.579472	0.248919	0.208257	1.78299	2.60393	6.45511	2.67321	6.87255e-09	-	-	-
comp69867_c0_seq18	0.803751	0.374014	0.257038	0.0537526	0.0958954	0.0818262	-3.35312	6.87255e-09	-	-	-
comp67391_c0_seq3	0.0531669	0.0449157	0.0375784	1.56345	0.654118	0.24763	3.26177	6.94801e-09	hypothetical protein TcasGA2_TC002152	gb|EFA11695.1|	-
comp71499_c0_seq5	0.0517435	0	0.027928	0.614075	0.337459	0.360284	3.17358	6.94801e-09	-	-	-
comp68215_c0_seq9	0.063194	0.32032	1.87595	0.15468	0.249671	0.261629	-2.87647	7.02603e-09	cytochrome P450 monooxigenase CYP4Q2	ref|NP_001107846.1|	-
comp71552_c0_seq1	0.0326162	0.0859697	0.0484117	0.0199588	0.0101733	0.00337585	-3.21526	7.06787e-09	similar to CG14470 CG14470-PA	ref|XP_968019.1|	-
comp386250_c0_seq1	0	0	0	0.386464	0	0.300993	7.34129	7.125e-09	-	-	-
comp69147_c0_seq105	0.0129979	0.606137	0	0	0.0270279	0	-5.06776	7.125e-09	-	-	-
comp69581_c0_seq12	0	0	0	0.242176	0.0955677	0.2537	7.33948	7.125e-09	-	-	-
comp70120_c0_seq3	0	0	0	0.168904	0.0215233	0.208908	7.34605	7.125e-09	sphingomyelin phosphodiesterase-like	ref|XP_003402022.1|	-
comp721307_c0_seq1	0	0	0	0.381418	0.818592	0.325963	7.33951	7.125e-09	-	-	-
comp72412_c1_seq8	1.56943	0.302889	0.196126	0.208981	0.165435	0.163506	-2.58216	7.14247e-09	-	-	-
comp64153_c1_seq1	21.4511	30.2296	23.8245	9.57593	8.96373	5.99136	-2.53734	7.17029e-09	TAK1-associated binding protein 2 isoform B	ref|NP_001164317.1|	K04404
comp65334_c0_seq1	0.281196	0.0908909	0.107152	0.0374068	0.0254225	0.0210901	-3.26158	7.19014e-09	hypothetical protein TcasGA2_TC013484	gb|EFA03485.1|	-
comp73019_c2_seq56	0.0485943	0	0.0274772	0.0247802	0.0589441	1.358	3.46995	7.19014e-09	hypothetical protein TcasGA2_TC016421	gb|EFA11819.1|	-
comp68939_c3_seq4	0.683443	0.342647	0.396283	6.39999	6.19106	2.53885	2.56294	7.20169e-09	matrix metalloproteinase 1 isoform 1 precursor	ref|NP_001157646.1|	K07763
comp72727_c0_seq14	0.981764	0.835023	0.257571	1.2219	9.79219	8.98171	2.5646	7.34653e-09	similar to CG31116 CG31116-PE	ref|XP_974480.1|	K05011
comp64064_c0_seq2	6.8192	0.11648	0.248503	0.269519	1.21849	0.21406	-2.60395	7.53785e-09	similar to chrysoptin	ref|XP_972463.1|	-
comp66077_c0_seq1	0.959559	0.325928	1.00264	13.4537	4.19117	8.04259	2.56476	7.56918e-09	similar to putative esterase	ref|XP_968215.1|	-
comp72412_c1_seq12	1.49194	0.288039	0.18795	0.198032	0.163101	0.153284	-2.57564	7.79709e-09	similar to CG2052 CG2052-PB	ref|XP_974720.1|	-
comp66574_c0_seq1	0.0214888	0	0	0.164369	0.167564	0.283577	4.03312	7.85075e-09	-	-	-
comp63152_c0_seq4	0.257175	0.312858	0.229032	0	0.0267385	0.0532363	-4.07693	8.07068e-09	hypothetical protein BRAFLDRAFT_147027	ref|XP_002612800.1|	-
comp72353_c0_seq1	0	0	0.0136237	0.458695	0.192054	0.224441	4.7752	8.07068e-09	-	-	-
comp72349_c1_seq1	0.41763	0.376337	0.147591	0.0236629	0.0603069	0.0480284	-3.56415	8.23357e-09	-	-	-
comp71502_c0_seq14	0.0375051	0.021123	0.014138	0.238004	0.407272	0.465824	3.14353	8.29052e-09	-	-	-
comp66108_c0_seq1	2.10313	1.94396	0.0599595	0.0991358	0.643126	0.265239	-2.70165	8.36113e-09	hypothetical protein TcasGA2_TC006534	gb|EFA08836.1|	-
comp68413_c0_seq2	0.610165	0.215561	0.109777	0.0471435	0.00961196	0.0861183	-3.36965	8.40504e-09	similar to carbonic anhydrase	ref|XP_971186.1|	-
comp68443_c3_seq2	0.190283	0.59414	0.232402	0.0931514	0.102875	0.0315115	-3.04418	8.40504e-09	-	-	-
comp65247_c0_seq1	25.046	8.58088	10.2124	3.83938	4.23813	4.70002	-2.53055	8.40539e-09	similar to conserved hypothetical protein	ref|XP_967801.1|	-
comp70904_c0_seq1	148.68	94.6247	100.28	40.3608	32.9138	33.8756	-2.52421	8.52091e-09	hypothetical protein TcasGA2_TC015109	gb|EFA05023.1|	-
comp67002_c0_seq4	0.185152	0.13651	0.176074	2.16299	2.24004	1.53309	2.6854	8.74495e-09	hypothetical protein TcasGA2_TC001134	gb|EEZ98612.1|	-
comp71499_c0_seq3	0.0606466	0	0.0514381	0.732709	0.533536	0.424908	3.00933	8.78689e-09	-	-	-
comp72521_c0_seq9	0.9988	3.16691	0.252341	0.455143	0.243042	0.351925	-2.88181	8.78689e-09	-	-	-
comp757756_c0_seq1	0	0.0404895	0.0169376	0	2.40846	0.0413384	4.44761	8.89703e-09	serine protease inhibitor dipetalogastin-like	ref|XP_004530248.1|	-
comp69214_c0_seq2	1.15509	0	0.515633	0.093004	0.0316039	0	-4.38238	9.07647e-09	-	-	-
comp50019_c0_seq1	0.393145	0.226208	0.054073	1.77723	2.27576	3.18932	2.72618	9.09594e-09	-	-	-
comp42766_c0_seq1	0.429775	0.217846	0.801941	5.3694	9.29422	4.13689	2.72618	9.16988e-09	-	-	-
comp58937_c0_seq1	15.7853	4.25702	0.562359	0.398792	4.58687	0.316733	-2.55398	9.18923e-09	hypothetical protein YQE_05983, partial	gb|ENN77535.1|	-
comp70147_c0_seq4	0	0.285471	0	2.74427	1.39881	1.87827	3.56006	9.20688e-09	hypothetical protein YQE_06821, partial	gb|ENN76642.1|	-
comp52941_c0_seq1	0	0	0	0.356789	0.259803	0.15518	7.31342	9.22308e-09	-	-	-
comp55075_c0_seq2	0.025729	0.382553	0	0.0174936	0.00891681	0	-4.576	9.22308e-09	-	-	-
comp70159_c0_seq2	0	0	0	0.166041	0.302265	0.397194	7.30868	9.22308e-09	-	-	-
comp63881_c0_seq2	12.4439	2.22622	1.72856	2.80895	0.208059	1.46621	-2.54221	9.24491e-09	-	-	-
comp66684_c1_seq1	0.0571755	0.0289813	0.24247	1.86598	4.66646	0.384656	3.35421	9.25627e-09	-	-	-
comp61477_c0_seq1	1.83844	0.115581	0.0846127	0.058139	0.177807	0.0885034	-3.21181	9.2894e-09	-	-	-
comp67202_c0_seq2	0.0148004	0.120033	0.0125532	2.2491	0.523193	0.413607	3.52892	9.2894e-09	-	-	-
comp59111_c0_seq2	0.0338818	0.343482	1.36502	0.328275	0	0.105205	-3.12356	9.30146e-09	-	-	-
comp63983_c0_seq1	0.0194246	0.00984602	0	0.693377	0.141371	0.301574	4.37155	9.43419e-09	hypothetical protein TcasGA2_TC001734	gb|EFA10908.1|	-
comp72482_c0_seq3	0.353143	1.28882	0.0199681	0.0960433	0.09791	0	-3.83156	9.43419e-09	hypothetical protein TcasGA2_TC002128	gb|EEZ99611.1|	-
comp70799_c0_seq16	0.537567	2.18465	0.591927	21.6801	9.47694	5.68108	2.53307	9.48876e-09	unknown	gb|AEE61896.1|	-
comp59481_c0_seq1	0	0	0.149891	0	3.00469	0.0107596	3.22176	9.5325e-09	uncharacterized protein LOC660544 precursor	ref|NP_001161130.1|	-
comp66386_c0_seq1	0.192811	0.0770014	0.183357	1.34671	2.69717	1.37275	2.69918	9.60596e-09	hypothetical protein YQE_07663, partial	gb|ENN75702.1|	-
comp61790_c0_seq1	0	0	0.017371	0.0208879	0.0745285	0.535251	4.14086	9.65068e-09	unknown	gb|AEE63164.1|	K12298
comp66331_c0_seq1	0.00589655	0.00597773	0.0100025	0.715638	0.0919597	0.0183092	4.16848	9.65068e-09	similar to predicted protein	ref|XP_972193.1|	-
comp69777_c1_seq3	1.01336	0.202568	0.0605275	0.174676	0	0	-3.49062	9.65068e-09	hypothetical protein TcasGA2_TC015631	gb|EFA05450.1|	-
comp60442_c0_seq1	0	0.0232404	0	0.374088	1.47776	0.355915	5.46466	9.7526e-09	-	-	-
comp65202_c0_seq1	0.0100845	0	0	0.0719947	0.120576	0.276598	4.64904	9.7526e-09	-	-	-
comp65202_c0_seq2	0.00970251	0	0	0.0692676	0.116009	0.266121	4.64904	9.7526e-09	-	-	-
comp56907_c0_seq1	0.593389	0.0751947	0.471834	0	0.0385592	0.0767713	-4.05768	9.7793e-09	-	-	-
comp71510_c0_seq7	1.29878	2.99462	0.662688	0.387942	0.213774	0.851249	-2.56292	9.82306e-09	similar to glucosyl/glucuronosyl transferases	ref|XP_967924.1|	K00699
comp139020_c0_seq1	2.99999	1.00446	1.77413	0.0842099	0.25754	0.96855	-2.89327	9.84484e-09	-	-	-
comp72727_c0_seq7	0.925915	0.76311	0.317727	1.14256	9.48711	8.61045	2.53898	9.84484e-09	similar to CG31116 CG31116-PE	ref|XP_974480.1|	K05011
comp68939_c3_seq7	0.709482	0.344429	0.436484	6.62182	6.51676	2.52102	2.53717	9.97004e-09	matrix metalloproteinase 1 isoform 1 precursor	ref|NP_001157646.1|	K07763
comp66585_c0_seq2	1.19376	0.193382	0.673262	0.269857	0.172738	0.108272	-2.72689	1.00494e-08	hypothetical protein YQE_05149, partial	gb|ENN78347.1|	-
comp72033_c0_seq2	0.341745	0.631034	0.248447	0.0871346	0.0253795	0.101061	-3.32661	1.0071e-08	-	-	-
comp72520_c0_seq3	0.512292	0.363541	2.23771	0.365733	0.239684	0.185582	-3.03157	1.0071e-08	-	-	-
comp66525_c0_seq1	4.6046	9.44078	9.91888	2.53477	3.51106	2.14887	-2.51706	1.00967e-08	hypothetical protein YQE_09558, partial	gb|ENN73843.1|	-
comp63198_c0_seq1	1.32267	1.49622	0.978187	0.312564	0.419262	0.342248	-2.66619	1.01311e-08	sloppy-paired 2	gb|EFA02881.1|	K09385
comp1506_c0_seq1	0	0.052677	0.00629598	0.0151413	1.31974	0	3.64231	1.0187e-08	hypothetical protein TcasGA2_TC009403	gb|EFA06504.1|	-
comp67336_c0_seq2	0.116571	1.03995	0.0692099	0.0118889	0.0605997	0.132719	-3.36784	1.0187e-08	-	-	-
comp68636_c0_seq3	2.20454	3.62504	2.14248	0.267662	1.00278	1.12729	-2.56911	1.02448e-08	similar to dicarbonyl L-xylulose reductase	ref|XP_971105.1|	K03331
comp55546_c0_seq1	17.5742	13.1184	9.74343	187.373	147.218	80.1915	2.50985	1.04336e-08	small heat shock protein 21	dbj|BAD91164.1|	K09542
comp66488_c0_seq6	1.0394	1.14455	0.461055	16.4675	8.0615	3.51181	2.54114	1.06696e-08	hypothetical protein YQE_07015, partial	gb|ENN76565.1|	-
comp67481_c0_seq2	0.0182267	0.0369553	0.0309184	1.07816	1.11807	0.528222	4.02471	1.07357e-08	-	-	-
comp72831_c1_seq3	9.35084	6.90463	3.93954	1.15387	2.6006	2.24526	-2.5125	1.08204e-08	-	-	-
comp66287_c0_seq1	0.895892	0.668317	0.100359	1.32314	12.5044	1.9114	2.54048	1.08213e-08	chitinase 8 precursor	ref|NP_001038094.1|	K01183
comp71691_c0_seq3	0.0743946	0.252363	0.135905	0.00583641	0.0922227	0.0118462	-2.97676	1.10174e-08	-	-	-
comp65059_c0_seq4	2.73891	1.4683	1.38312	0.132336	0.867785	0.613428	-2.55268	1.1027e-08	similar to CG3589 CG3589-PA	ref|XP_001810799.1|	-
comp69382_c0_seq3	0	0.0191029	0	0.249835	0.171427	0.19991	4.15651	1.13904e-08	ORF2	dbj|BAA07467.1|	-
comp65424_c0_seq1	51.9039	22.5259	58.2629	17.4824	10.2217	16.2923	-2.50291	1.14961e-08	unknown	gb|AEE62211.1|	-
comp73107_c0_seq18	0.384152	0.375836	0.20773	0.0940976	0.127321	0.0590332	-2.6155	1.16014e-08	hypothetical protein TcasGA2_TC012513	gb|EFA10298.1|	-
comp17505_c0_seq1	0	0	0.148728	0.0596131	3.70708	0	3.56179	1.16324e-08	Zinc carboxypeptidase A 1	gb|EGI65820.1|	-
comp60095_c0_seq1	23.6336	25.1499	11.2827	5.23298	9.46593	3.77291	-2.51852	1.16324e-08	protein D7-like	ref|XP_004926813.1|	-
comp60745_c0_seq2	0.0447634	0	0	0.224462	0.480919	0.0115828	3.24921	1.16324e-08	-	-	-
comp649741_c0_seq1	0	0	0	1.46215	0.372643	0.0494621	7.29824	1.18514e-08	-	-	-
comp72046_c0_seq1	0	0	0	0.0634483	0.116427	0.708295	7.28931	1.18514e-08	-	-	-
comp72382_c2_seq23	0.155083	0.206349	0.0822099	0.0296562	0	0	-4.52391	1.18514e-08	hypothetical protein TcasGA2_TC016408	gb|EFA12406.1|	-
comp68735_c0_seq9	0.0341073	0.0216106	0.0144643	0.656573	0.0310287	0.428035	3.14418	1.18644e-08	-	-	-
comp69431_c0_seq2	150.407	165.525	247.305	49.5824	74.5993	66.661	-2.4977	1.18844e-08	hypothetical protein YQE_10280, partial	gb|ENN73076.1|	-
comp70799_c0_seq14	0.550217	2.02318	0.632776	21.4475	8.22701	5.68521	2.51623	1.18844e-08	unknown	gb|AEE61896.1|	-
comp1050235_c0_seq1	0.058215	0	0	0.267175	0.48421	1.898	4.63421	1.20607e-08	-	-	-
comp69431_c0_seq29	115.32	137.514	187.806	51.247	51.8769	47.5592	-2.49646	1.20607e-08	hypothetical protein YQE_10280, partial	gb|ENN73076.1|	-
comp69490_c0_seq6	0	0	0.810434	0	0	0	-7.21172	1.20607e-08	-	-	-
comp70889_c0_seq11	0	0.00431636	0	0.173695	0.0841089	0.145427	5.43518	1.20607e-08	-	-	-
comp69239_c0_seq1	0.40936	0.0419187	0.122749	1.10489	4.40228	0.278184	2.59314	1.22392e-08	similar to AGAP001256-PA	ref|XP_970563.1|	-
comp61267_c0_seq1	3.8314	2.58943	2.28848	0.733814	0.673269	1.14499	-2.57184	1.23569e-08	hypothetical protein TcasGA2_TC001673	gb|EFA09347.1|	K10658
comp64183_c0_seq3	6.97611	7.0547	7.12242	1.41804	2.85542	2.53979	-2.50146	1.24335e-08	hypothetical protein TcasGA2_TC009768	gb|EFA06826.1|	-
comp60944_c0_seq1	0.0255239	0.0258752	0	0.50327	0.265372	0.47552	3.78713	1.24559e-08	hypothetical protein TcasGA2_TC006762	gb|EFA09049.1|	-
comp70904_c1_seq4	31.686	24.2218	21.8534	8.16368	7.28598	8.75386	-2.5201	1.25581e-08	similar to GA15448-PA	ref|XP_967178.1|	-
comp30724_c0_seq1	0.0379663	0.0538846	0.00644031	0.797653	0.205263	0.660173	3.27343	1.26797e-08	Transposable element Tc3 transposase	gb|EFN70920.1|	-
comp72667_c0_seq1	0.351144	0.229663	0.706137	0.16751	0.135435	0.0703435	-2.77946	1.26797e-08	-	-	-
comp67456_c0_seq2	5.14445	2.85312	3.25423	1.02629	1.20289	1.21419	-2.52642	1.27627e-08	similar to d-lactate dehydrognease 2	ref|XP_966713.1|	-
comp65850_c0_seq4	2.82101	0.666435	1.67271	0.34499	0.212344	0.905009	-2.5823	1.28018e-08	cytochrome P450	gb|AAZ94270.1|	-
comp66954_c0_seq11	0.152595	0.081419	0	0.33583	2.07085	0.440568	2.9012	1.2841e-08	hypothetical protein YQE_05432, partial	gb|ENN78281.1|	-
comp70452_c0_seq3	2.21458	1.31019	0.530954	16.9017	8.53814	13.3557	2.51516	1.28414e-08	serpin peptidase inhibitor 3	gb|EFA12666.1|	-
comp41427_c0_seq2	12.3065	3.17337	4.05833	0.793565	3.83107	0.981229	-2.52539	1.29368e-08	-	-	-
comp57115_c0_seq1	0.0537286	0.508371	0.0101268	0.00608851	0.0868959	0.00617892	-3.32977	1.294e-08	hypothetical protein TcasGA2_TC002592	gb|EEZ99812.1|	-
comp58189_c0_seq2	61.8585	21.3397	13.6558	847.181	60.7345	48.3528	2.49246	1.294e-08	-	-	-
comp73019_c2_seq50	0	0	0.0474451	0.0244503	0.199404	1.05043	3.73258	1.30511e-08	hypothetical protein TcasGA2_TC016421	gb|EFA11819.1|	-
comp71501_c0_seq3	0.395888	0.570322	0.432975	8.84015	2.91373	4.37788	2.60343	1.31691e-08	hypothetical protein YQE_05868, partial	gb|ENN77572.1|	-
comp65059_c0_seq29	1.34234	0.895815	0.823854	0.0963131	0.39274	0.397955	-2.57086	1.32607e-08	similar to CG3589 CG3589-PA	ref|XP_001810799.1|	-
comp62710_c0_seq8	0.922337	2.79175	1.02815	0.282201	0.712366	0.35458	-2.68877	1.33679e-08	-	-	-
comp70883_c0_seq3	0	0	0.0184425	0.282749	0.180859	0.241936	4.1268	1.33679e-08	hypothetical protein TcasGA2_TC006964	gb|EFA13335.1|	-
comp68939_c3_seq13	0.661433	0.322852	0.415557	6.09872	6.02622	2.37581	2.51455	1.35793e-08	matrix metalloproteinase 1 isoform 1 precursor	ref|NP_001157646.1|	K07763
comp69203_c2_seq1	0.983418	0.162295	0.426747	0	0.142669	0.0473423	-3.75708	1.35977e-08	-	-	-
comp68215_c0_seq3	0.0553311	0.280464	1.71763	0.135434	0.230111	0.263437	-2.82065	1.38601e-08	cytochrome P450 monooxigenase CYP4Q2	ref|NP_001107846.1|	-
comp64035_c0_seq5	0.0361561	0.0488719	0.0306662	0.786664	0.71424	0.311853	3.07717	1.39628e-08	hypothetical protein TcasGA2_TC004227	gb|EFA13488.1|	-
comp67615_c0_seq9	0.911592	0.643477	0.588951	0.236446	0.245721	0.186374	-2.5211	1.4046e-08	multiple epidermal growth factor-like domains protein 8-like	ref|XP_003486136.1|	-
comp49995_c0_seq1	3.59889	8.73568	1.53697	0.529886	3.20158	0.472174	-2.54684	1.41207e-08	hypothetical protein YQE_06580, partial	gb|ENN76933.1|	-
comp59535_c0_seq1	4.44171	3.06106	0.278371	57.9752	13.9679	4.86903	2.52548	1.42467e-08	-	-	-
comp56525_c1_seq1	0.0208815	0	0	0.660194	0.45592	0.648384	5.29155	1.42958e-08	-	-	-
comp68939_c3_seq3	0.6599	0.354462	0.434395	6.22039	6.26192	2.52561	2.50906	1.43369e-08	matrix metalloproteinase 1 isoform 1 precursor	ref|NP_001157646.1|	K07763
comp58203_c1_seq1	0.104882	0.115187	0.0185327	1.29698	0.854196	0.606102	2.73557	1.43591e-08	-	-	-
comp67515_c0_seq2	0.115381	0.0584848	0	0.176512	3.92875	0.059711	3.77959	1.4448e-08	hypothetical protein TcasGA2_TC004216	gb|EFA13447.1|	-
comp56998_c0_seq1	0.448331	0.53404	0.0570385	0.937347	4.6846	4.94194	2.64253	1.44727e-08	similar to take-out-like carrier protein JHBP-1	ref|XP_970920.1|	-
comp72913_c0_seq10	0.332201	0.151959	0.192422	2.26421	1.97125	2.79681	2.57129	1.46531e-08	-	-	-
comp64172_c0_seq1	118.655	655.655	231.083	64.4431	271.836	9.37829	-2.48116	1.46629e-08	hexamerin 3 precursor	ref|NP_001164202.1|	-
comp60846_c0_seq4	0	0.0327428	0.00547881	0.243758	0.496991	0.247377	3.81641	1.4705e-08	-	-	-
comp69759_c0_seq3	0.295204	0.20143	0.0914852	0.0405289	0.0236095	0.0411307	-3.21723	1.48941e-08	hypothetical protein NEMVEDRAFT_v1g221688	ref|XP_001621693.1|	-
comp72292_c0_seq18	0.0074809	0.0151678	0.323596	0	0.0233337	0.0154858	-4.16791	1.49105e-08	-	-	-
comp937471_c0_seq1	0.0263525	0	0	0	1.20554	0	4.58192	1.49105e-08	hypothetical protein YQE_00408, partial	gb|ENN83233.1|	-
comp65850_c0_seq2	2.70481	0.612121	1.34303	0.345608	0.192177	0.765251	-2.58242	1.49271e-08	cytochrome P450	gb|AAZ94270.1|	-
comp67404_c0_seq1	36.0133	42.8597	21.7226	13.4614	11.1481	7.94647	-2.48148	1.4955e-08	cytochrome P450 9Z4	ref|NP_001164248.1|	-
comp68392_c0_seq1	0.481612	0.59674	0.0453872	5.89422	3.33821	4.18168	2.80505	1.4955e-08	similar to F-box protein 44	ref|XP_974744.1|	K10100
comp65206_c0_seq7	0.677687	0.458011	0.233247	0.0200336	0.0306344	0.213476	-3.08308	1.49917e-08	hypothetical protein SINV_06884	gb|EFZ21395.1|	-
comp48710_c0_seq1	1.1714	0	0.0596122	0	0	0.048497	-4.99702	1.51991e-08	similar to glucosyl/glucuronosyl transferases	ref|XP_969251.1|	-
comp66360_c0_seq22	0	0	0	0	0.029525	0.455578	7.24423	1.51991e-08	-	-	-
comp70909_c1_seq17	0.124423	0.0378409	0.337699	0	0.0388089	0	-4.5012	1.51991e-08	hypothetical protein LOC100747130	ref|XP_003489383.1|	-
comp70909_c1_seq19	0.111046	0.0337724	0.301392	0	0.0346364	0	-4.5012	1.51991e-08	Transposable element Tc3 transposase	gb|EFN73458.1|	-
comp72996_c1_seq9	0	0.500045	0.528454	0	0.0539828	0	-4.97156	1.51991e-08	-	-	-
comp61063_c0_seq1	0.146115	0.167448	0.167035	1.71049	2.06738	1.90684	2.67663	1.5201e-08	similar to CG10657 CG10657-PA	ref|XP_972130.1|	-
comp62517_c0_seq1	0.663264	0.500294	0.405173	0.14898	0.110828	0.175709	-2.66439	1.52058e-08	Sp-like zinc finger transcription factor	ref|NP_001034509.1|	-
comp69221_c0_seq2	0.660566	0.331758	0.298124	0.17306	0.100813	0.0501799	-2.80211	1.52415e-08	-	-	-
comp49302_c0_seq1	0.0590199	0.0299162	1.98982	0.0902896	0.536926	0	-2.89954	1.55245e-08	uncharacterized protein LOC101746992	ref|XP_004928419.1|	-
comp52612_c0_seq1	0	0.036608	0	1.00358	0.0563167	0.149502	4.1123	1.57276e-08	uncharacterized protein LOC101742906	ref|XP_004931678.1|	-
comp58033_c0_seq1	0.185695	0.0798641	0.281589	2.04881	3.11247	1.39198	2.62717	1.60487e-08	hypothetical protein TcasGA2_TC003865	gb|EFA00955.1|	-
comp28122_c0_seq1	0.396921	1.70611	1.25235	0.46958	0.511722	0	-2.76867	1.61655e-08	hypothetical protein YQE_11381, partial	gb|ENN71947.1|	-
comp58551_c0_seq1	0.268829	0.230603	0.271859	3.25844	3.21427	2.60051	2.66477	1.62279e-08	similar to Muscle-specific protein 300 CG33715-PD	ref|XP_001809722.1|	-
comp26516_c0_seq1	1.14469	0.386818	0.18292	2.2503	11.7462	2.86752	2.60327	1.63528e-08	similar to allergen Aca s 13	ref|XP_969762.1|	-
comp65086_c0_seq1	0.138734	0.125839	0	0.0148938	0.0189791	0	-3.61927	1.63528e-08	hypothetical protein YQE_03815, partial	gb|ENN79759.1|	-
comp67615_c0_seq7	0.923647	0.66883	0.584232	0.244055	0.254612	0.186338	-2.50685	1.63539e-08	hypothetical protein AaeL_AAEL014347	ref|XP_001648539.1|	-
comp62637_c0_seq1	2.15962	1.71227	1.43803	0.401061	0.723877	0.480413	-2.55451	1.64893e-08	-	-	-
comp66467_c0_seq5	14.6106	7.10024	4.24512	185.104	25.3234	42.6655	2.47394	1.67958e-08	-	-	-
comp69382_c0_seq5	0.00189719	0.0115399	0.00804562	0.0483726	0.0946805	0.261163	3.37045	1.69498e-08	hypothetical protein TcasGA2_TC016002	gb|EFA11889.1|	-
comp71499_c0_seq6	0.0628631	0	0.0497635	0.67532	0.479298	0.399063	2.89089	1.7046e-08	-	-	-
comp71748_c0_seq29	0	0.24974	0.284595	0.0346546	0.0772803	0.0549518	-2.7143	1.71121e-08	hypothetical protein TcasGA2_TC004198	gb|EFA12569.1|	-
comp65023_c0_seq1	0.595435	0.2587	0.294135	0.1001	0.149666	0.0203172	-2.89357	1.72389e-08	similar to ADP-ribosylation factor-like protein 13B (ADP-ribosylation factor-like protein 2-like 1) (ARL2-like protein 1)	ref|XP_966632.2|	K07962
comp66219_c0_seq3	10.3427	6.92745	11.1021	48.2946	83.2717	151.836	2.47025	1.72455e-08	hypothetical protein	ref|XP_976128.1|	-
comp65616_c0_seq3	1.13621	0.530459	0.722769	0.274452	0.240927	0.147001	-2.69009	1.74811e-08	-	-	-
comp70330_c0_seq8	0.132795	0.0448743	0.0404317	0	0.00708034	0.014097	-4.0125	1.77306e-08	similar to lots wife CG33968-PA	ref|XP_974400.1|	-
comp65059_c0_seq23	1.71087	0.889884	0.839359	0.07698	0.534801	0.396402	-2.52504	1.79966e-08	-	-	-
comp38380_c0_seq1	170.636	9.48504	30.3764	339.511	457.919	943.566	2.46468	1.83662e-08	RecName: Full=Antimicrobial peptide Alo-2	sp|P83652.1|ALO2_ACRLO	-
comp67605_c0_seq1	17.8433	16.7131	9.34588	3.79993	4.2586	5.71339	-2.46729	1.85053e-08	similar to myosin regulatory light chain interacting protein	ref|XP_975394.1|	K10637
comp67761_c0_seq2	0.00954819	0.28071	0.0485904	1.26594	0.893453	2.22358	2.84453	1.85053e-08	-	-	-
comp71042_c0_seq2	0.0381928	0	0	1.01275	0.675054	0.138356	4.5993	1.85282e-08	-	-	-
comp72111_c0_seq14	0.471657	0.0827568	0.0230793	0.00925063	0	0.037552	-4.14301	1.85282e-08	-	-	-
comp63655_c0_seq2	41.4273	42.5182	109.774	31.2438	20.3413	20.18	-2.4642	1.86931e-08	similar to F38B2.4	ref|XP_974095.1|	K00939
comp65850_c0_seq5	3.8346	0.721669	1.19951	0.271047	0.236842	1.00205	-2.59469	1.87019e-08	cytochrome P450	gb|AAZ94270.1|	-
comp69115_c0_seq2	0.307914	0.229238	0.0632499	0.061335	0.0375162	0.0473067	-2.77428	1.88831e-08	hypothetical protein YQE_01395, partial	gb|ENN82230.1|	-
comp69204_c0_seq3	0.128351	0.0562671	0.0823821	1.30902	1.02068	0.700133	2.64608	1.89913e-08	-	-	-
comp65479_c0_seq1	11.5228	9.07874	5.35861	2.91412	2.14906	3.06388	-2.46972	1.90342e-08	hypothetical protein TcasGA2_TC010415	gb|EFA02994.1|	-
comp60727_c0_seq3	0.303902	0.297083	0.0460282	3.03302	1.90709	2.20182	2.6977	1.91003e-08	Enhancer of polycomb-like protein 1	gb|EGI58322.1|	K11322
comp61971_c0_seq1	0	0.0343361	0	0.538872	0.190158	0.210336	3.89348	1.92234e-08	-	-	-
comp65380_c1_seq1	0.822976	0.361117	0.500071	0.100219	0.114938	0.152561	-2.99099	1.97364e-08	-	-	-
comp424144_c0_seq1	0	0	0	0.573327	1.21976	0	7.23442	1.97405e-08	-	-	-
comp49714_c0_seq1	0	0	0	0.179094	0.620753	0.454382	7.24477	1.97405e-08	-	-	-
comp58720_c0_seq1	0.58431	1.14136	0.0483501	1.40987	4.78597	10.9744	2.57679	1.97405e-08	hypothetical protein YQE_12922, partial	gb|ENN70417.1|	-
comp60164_c0_seq1	4.45271	3.25141	2.51314	1.09587	1.09178	0.968912	-2.51447	1.97405e-08	similar to beta lactamase domain	ref|XP_973456.2|	-
comp61903_c1_seq1	0	0	0	0.479336	0.855141	0.760083	7.23494	1.97405e-08	putative general transcription factor II-I repeat domain-containing protein 2-like protein	gb|EHJ64830.1|	-
comp64538_c2_seq1	0	0	0	0.194815	0	0.442489	7.23287	1.97405e-08	endonuclease-reverse transcriptase	gb|ADI61823.1|	-
comp72313_c0_seq20	0.113006	0.36005	0.205386	0	0.0335692	0	-4.95592	1.97405e-08	protein NYNRIN-like, partial	ref|XP_002806068.1|	-
comp42721_c0_seq1	0.112721	0.187735	0.532662	0.123174	0.0669695	0.016667	-3.05401	1.97446e-08	similar to transcription factor HES-1 (Hairy and enhancer of split 1), putative	ref|XP_975187.1|	K06054
comp71441_c0_seq9	0.00872036	0.0353617	0.0221888	0.0266811	0.534927	0.518982	3.17299	1.97472e-08	hypothetical protein TcasGA2_TC003738	gb|EFA12526.1|	-
comp56456_c0_seq1	1.45797	2.40545	1.2366	0.204092	0.44584	0.591779	-2.86674	1.99032e-08	-	-	-
comp68346_c0_seq1	0.110499	0.0480085	0.0535546	1.1672	1.02576	0.653534	2.9055	1.99032e-08	-	-	-
comp39056_c0_seq1	0.634324	0.538068	0.9772	0.0528109	0.228809	0.254577	-2.90119	2.05495e-08	-	-	-
comp73090_c0_seq23	0.0322796	0.0140246	0.00391118	0.0517334	0.642455	0.162278	3.32302	2.07877e-08	hypothetical protein	emb|CAD27357.1|	-
comp45430_c0_seq1	0.150478	0.127124	0	0.0511562	3.4289	0.0908527	2.94829	2.08027e-08	RecName: Full=Chymotrypsin BI; Flags: Precursor emb|CAA47046.1| preprochymotrypsin 1	sp|Q00871.1|CTRB1_PENVA	-
comp68686_c0_seq4	0.211441	0.0218727	0.150057	2.23126	2.02339	0.116123	2.60565	2.11902e-08	similar to GTP binding protein (mitochondrial), putative	ref|XP_969524.1|	-
comp45540_c1_seq1	1.80205	0.00826631	0.0276638	0.241168	0.135644	0.00843963	-2.82174	2.15416e-08	hypothetical protein TcasGA2_TC010509	gb|EFA01183.1|	-
comp60017_c0_seq1	0.0190208	0	0.580776	0	0	0	-7.16475	2.16089e-08	hypothetical protein LOC100168507	ref|XP_001946195.2|	-
comp65059_c0_seq6	0.460033	0.298474	0	0	0.0191318	0	-5.47904	2.16089e-08	-	-	-
comp52154_c0_seq1	0.155369	0.00926519	1.85265	0	25.6655	0.0472973	2.51818	2.16962e-08	unknown	gb|AEE62673.1|	-
comp59632_c0_seq1	0.00931666	0	0.00790203	0.323063	0.464954	0.154287	4.69306	2.16962e-08	-	-	-
comp71153_c0_seq31	0	0.7952	0.0233438	0.0561399	0	0.0427302	-3.81559	2.16962e-08	-	-	-
comp537623_c0_seq1	0.0351206	0.0712082	0.0297879	1.09247	0.365149	1.5449	3.60848	2.1697e-08	hypothetical protein TcasGA2_TC012447	gb|EFA10743.1|	K04148
comp66999_c0_seq1	0	0	0.0102639	0.0956501	0.176146	0.106464	4.08192	2.20598e-08	similar to transferrin	ref|XP_971443.1|	-
comp70021_c0_seq1	0.01589	0.281902	0	0.00810291	0.0082604	0.0246697	-3.62276	2.20598e-08	hypothetical protein TcasGA2_TC003207	gb|EFA00365.1|	-
comp69554_c0_seq1	0.144806	0.810117	0.0454885	0.0109396	0.234197	0	-2.85581	2.24471e-08	similar to alkaline phosphatase	ref|XP_971418.1|	K01077
comp73019_c2_seq33	0.0596845	0.0264715	0.142375	0.0760887	0.236581	2.37447	2.66788	2.27285e-08	conserved hypothetical protein	ref|XP_002416515.1|	-
comp389137_c0_seq1	0.00912201	0	0	0.0837301	0.550081	0.103856	5.23079	2.29051e-08	uncharacterized protein LOC100874762	ref|XP_003699175.1|	-
comp55333_c0_seq1	0.0897709	0	0.0423001	0.783307	0.684455	0.712347	3.19885	2.31662e-08	-	-	-
comp70288_c1_seq2	0.0308858	0.140899	0.0523923	1.19699	0.867023	1.01497	2.89192	2.31662e-08	-	-	-
comp25396_c0_seq2	0.416932	0.219464	0.748055	0.179901	0.150052	0.0580911	-2.81436	2.33859e-08	-	-	-
comp67189_c0_seq1	0.256831	0.07811	0.0217834	1.03465	1.80243	1.369	2.85009	2.33859e-08	-	-	-
comp66962_c0_seq3	0.735434	0.363687	0.0152138	0.0731759	0.0652734	0.0556968	-3.15928	2.34236e-08	hypothetical protein YQE_02451, partial	gb|ENN81083.1|	-
comp69728_c0_seq1	0.379288	0.371693	0.0482547	3.56849	1.74498	2.31617	2.50249	2.34236e-08	similar to G protein-coupled receptor kinase 1 CG40129-PA	ref|XP_966480.1|	K00910
comp58152_c0_seq1	4.21955	5.65135	14.33	60.7903	126.405	81.8075	2.45415	2.34639e-08	-	-	-
comp54858_c0_seq1	1.62346	0.164581	0.183594	0.0551911	0.112528	0.0560106	-3.72839	2.39646e-08	hypothetical protein TcasGA2_TC015340	gb|EFA05204.1|	-
comp72913_c0_seq6	0.314361	0.167392	0.142741	2.02729	1.67713	2.43864	2.51693	2.42345e-08	-	-	-
comp55816_c0_seq1	434.192	295.101	347.143	122.433	107.764	128.092	-2.44265	2.43233e-08	similar to transmembrane protein 38A	ref|XP_971040.1|	-
comp69867_c0_seq8	1.12862	1.92614	1.40489	0.529984	0.438981	0.453814	-2.55566	2.44239e-08	similar to AGAP001894-PA	ref|XP_967872.2|	-
comp49237_c0_seq1	0.489798	0.110342	0.0230793	3.33023	2.12185	2.36577	2.92397	2.45133e-08	-	-	-
comp67056_c0_seq1	0.063194	0.0815359	0.0633439	1.81632	0.173216	0.784886	2.81648	2.45133e-08	hypothetical protein SINV_05014	gb|EFZ15939.1|	-
comp64354_c1_seq2	4.69601	3.40585	2.24338	1.08849	0.820174	1.24874	-2.50281	2.45418e-08	similar to hemolymph proteinase 6	ref|XP_974337.2|	-
comp61823_c0_seq2	22.8715	23.3669	26.5221	9.642	5.11148	10.2323	-2.44337	2.48425e-08	similar to phosphatase 1 binding protein	ref|XP_968027.1|	K07189
comp68826_c2_seq18	3.29484	1.25122	1.91159	0.175132	0.557923	1.09972	-2.57005	2.48425e-08	-	-	-
comp69820_c0_seq4	0.962134	0.369787	0.399055	6.5615	5.57327	4.57425	2.48465	2.5173e-08	hypothetical protein YQE_10131, partial	gb|ENN73235.1|	-
comp66587_c0_seq1	0	0.204918	0.147441	0	0.00420321	0.0878702	-2.86207	2.51898e-08	hypothetical protein TcasGA2_TC004808	gb|EEZ98954.1|	-
comp68215_c0_seq1	0.063194	0.32032	1.88667	0.15468	0.275952	0.287791	-2.7727	2.53012e-08	cytochrome P450 monooxigenase CYP4Q2	ref|NP_001107846.1|	-
comp63285_c1_seq2	0.120283	0.365818	0.0947325	0.0350498	0.0535965	0	-3.51698	2.53526e-08	similar to CG9766 CG9766-PC	ref|XP_966762.1|	-
comp67827_c0_seq1	0.00379214	0.0576651	0.0836249	0.00773503	0.00394269	0	-4.45306	2.5715e-08	hypothetical protein TcasGA2_TC001266	gb|EEZ98720.1|	-
comp69581_c0_seq2	0	0	0	0.233787	0.0615047	0.229605	7.21639	2.5715e-08	-	-	-
comp64655_c0_seq1	2.15149	4.83451	2.70848	68.0393	22.3691	13.4575	2.44813	2.61659e-08	similar to 3-oxoacyl-	ref|XP_970890.1|	-
comp72532_c0_seq3	0.428742	0.300908	0.237766	4.53242	4.12331	1.68969	2.56537	2.63976e-08	-	-	-
comp28862_c0_seq1	0.826407	0.376396	0.193009	0.04886	0.124524	0.0867746	-3.12368	2.64067e-08	hypothetical protein YQE_07913, partial	gb|ENN75570.1|	K10420
comp1291931_c0_seq1	0	0	0.0525613	0	2.99605	0	4.62945	2.66267e-08	-	-	-
comp63152_c0_seq3	0.262837	0.242232	0.192529	0	0.0248428	0.0494621	-3.97005	2.66267e-08	hypothetical protein BRAFLDRAFT_147027	ref|XP_002612800.1|	-
comp67341_c1_seq14	0	0.47656	0.35884	0	0.0162917	0.081092	-3.97344	2.66267e-08	-	-	-
comp72540_c2_seq2	0.0909036	0.0767959	0.0128502	0.100436	2.18954	0.0705654	2.94152	2.68827e-08	-	-	-
comp62710_c0_seq2	1.14708	4.42327	2.45956	0.787212	1.65518	0.360615	-2.4752	2.69747e-08	glutamate-gated chloride channel isoform c precursor	ref|NP_001103244.1|	-
comp66963_c0_seq3	13.889	15.5606	9.82594	5.2755	3.82603	4.01706	-2.44097	2.72268e-08	unknown	gb|AEE61392.1|	-
comp68052_c0_seq10	0.268216	0.127457	0.0497635	0.786449	1.84748	2.00399	2.67595	2.7475e-08	-	-	-
comp53886_c0_seq1	3.10797	3.62283	4.34445	0.6958	2.00412	0.997551	-2.49663	2.74879e-08	hypothetical protein YQE_11151, partial	gb|ENN72191.1|	-
comp70670_c0_seq4	7.57292	3.70011	5.32938	2.67479	1.4202	1.35725	-2.4746	2.75863e-08	hypothetical protein TcasGA2_TC012818	gb|EFA10562.1|	-
comp69820_c0_seq7	1.38801	0.526969	0.581593	9.47495	7.95151	6.37036	2.4653	2.77335e-08	hypothetical protein YQE_10131, partial	gb|ENN73235.1|	-
comp68826_c2_seq12	2.41999	1.29585	1.6315	0.113912	0.116126	1.24595	-2.60965	2.79365e-08	-	-	-
comp50360_c0_seq1	1.68232	1.55143	0.883742	0.398498	0.383675	0.393182	-2.61861	2.80756e-08	hypothetical protein TcasGA2_TC008238	gb|EFA02533.1|	K13136
comp61648_c0_seq1	291.018	110.028	63.361	8.26374	109.517	20.7152	-2.43167	2.82045e-08	unknown	gb|AEE63604.1|	-
comp59116_c0_seq1	3.88629	3.86994	10.2626	3.48567	0.458506	2.65307	-2.47434	2.85542e-08	-	-	-
comp68091_c0_seq9	0.912175	0.555774	0.386836	9.2091	7.58711	1.54016	2.46649	2.86438e-08	-	-	-
comp63634_c0_seq1	0.160665	0.127975	0	0.351126	2.78008	0.427608	2.89556	2.89859e-08	small heat shock protein 21	dbj|BAD91164.1|	K09542
comp58967_c0_seq5	0.0247245	0.488766	0.220189	0	0.0514122	0.0511809	-3.69456	2.89867e-08	-	-	-
comp70930_c0_seq16	0.0103787	0.00526079	0	0.259333	0.0647444	0.230957	4.27298	2.89867e-08	similar to WD repeat domain 66	ref|XP_967922.1|	-
comp73019_c2_seq6	0.0696554	0.0564915	0.118158	0.07104	0.249852	2.38634	2.63242	2.92174e-08	hypothetical protein YQE_00503, partial	gb|ENN83136.1|	-
comp70579_c0_seq1	2.13513	1.27856	0.898811	11.2481	19.4731	9.46253	2.4347	2.94187e-08	hypothetical protein YQE_10931, partial	gb|ENN72441.1|	-
comp64458_c0_seq1	1.00424	1.01807	1.91159	0.234551	0.709359	0.357051	-2.54917	2.976e-08	hypothetical protein TcasGA2_TC010842	gb|EFA11305.1|	-
comp65616_c0_seq2	1.87009	0.703758	0.895208	0.368449	0.4198	0.227285	-2.57008	3.01196e-08	hypothetical protein LOC100649135	ref|XP_003396199.1|	-
comp72913_c0_seq17	0.34758	0.203128	0.173414	2.03936	2.13852	2.93728	2.51077	3.02232e-08	-	-	-
comp62201_c0_seq1	0.17778	0.00546142	0.0411234	1.28568	1.0082	0.211885	2.69987	3.03276e-08	-	-	-
comp28522_c0_seq1	0.826475	0.856472	0.0311549	0.187312	0.0954763	0	-3.3076	3.03823e-08	similar to AGAP012383-PA	ref|XP_970562.1|	-
comp69990_c0_seq1	0	0.0327318	0.0136924	1.11959	0.369261	0.417726	4.35384	3.03823e-08	-	-	-
comp64183_c0_seq1	6.52294	6.63501	6.67468	1.37982	2.78717	2.53421	-2.43164	3.0733e-08	hypothetical protein TcasGA2_TC009768	gb|EFA06826.1|	-
comp52000_c0_seq1	0.0587491	0.00992632	0	0.459363	0.468291	0.435781	3.53407	3.09089e-08	-	-	-
comp58778_c0_seq1	0	0.0498858	0	0.612276	0.593479	0.122236	3.85211	3.11519e-08	-	-	-
comp71153_c0_seq36	0	0.793363	0.0272779	0.109335	0	0.0332876	-3.35431	3.11519e-08	putative nuclease HARBI1-like	ref|XP_001947392.2|	-
comp62142_c0_seq1	0.773077	1.01884	1.14746	0.0985555	0.562638	0.100019	-2.86016	3.1309e-08	-	-	-
comp68007_c0_seq2	0.124531	0.0925798	0.0492904	1.414	1.13075	0.799132	2.82428	3.21294e-08	-	-	-
comp69008_c0_seq13	0	0.00605956	0.00506969	0.207267	0.385304	0	4.63363	3.28156e-08	-	-	-
comp69008_c0_seq2	0	0.0049581	0.00414817	0.17458	0.315266	0	4.6476	3.28156e-08	-	-	-
comp71030_c1_seq4	0.83157	1.5613	0.496593	0.30722	0.366125	0.232738	-2.51852	3.29715e-08	hypothetical protein	ref|XP_971581.1|	-
comp71306_c0_seq1	1.69813	1.29442	0.14293	0.0462719	0.707568	0.0939179	-2.575	3.29715e-08	-	-	-
comp64813_c0_seq1	1.29582	0.27836	0.187945	0.162127	0.105177	0.179492	-2.62488	3.31654e-08	similar to glucosyl/glucuronosyl transferases	ref|XP_972496.1|	-
comp215494_c0_seq1	0.353576	0	0.433174	0	0	0.0406621	-4.90124	3.35514e-08	odorant binding protein 15	gb|EFA12066.1|	-
comp29197_c0_seq2	0	0	0	0.017715	0.577899	0	7.16333	3.35514e-08	hypothetical protein SINV_13112	gb|EFZ18988.1|	-
comp58551_c0_seq2	0.198523	0.139331	0.284951	2.85015	2.60388	2.48152	2.74434	3.35514e-08	similar to Muscle-specific protein 300 CG33715-PD	ref|XP_001809722.1|	-
comp66547_c0_seq2	0	0	0	0.273548	0.418296	0.468466	7.19524	3.35514e-08	similar to Cyp49a1	ref|XP_970738.1|	-
comp71142_c1_seq1	0	0	0	1.18744	0	0	7.17507	3.35514e-08	-	-	-
comp72765_c1_seq4	0	0	0	0.393766	0.31627	0.121095	7.18837	3.35514e-08	-	-	-
comp70868_c0_seq26	0.107462	0.00838013	0.0631007	1.155	1.07431	0.273787	2.91988	3.38375e-08	-	-	-
comp72521_c0_seq6	0.582511	1.77159	0.141161	0.266734	0.160679	0.221478	-2.74875	3.38375e-08	ankyrin repeat protein E4_2, partial	gb|AAO25691.1|	-
comp58158_c0_seq2	0.15267	0.0128976	0.0503567	1.18941	0.736335	0.447714	2.66206	3.43587e-08	hypothetical protein TcasGA2_TC011137	gb|EEZ97326.1|	-
comp66303_c0_seq1	12.5002	12.4144	15.1976	193.369	69.2215	144.844	2.41788	3.43587e-08	-	-	-
comp65479_c0_seq2	14.4806	10.8974	6.44391	3.82996	2.67988	3.76693	-2.4224	3.45466e-08	hypothetical protein TcasGA2_TC010415	gb|EFA02994.1|	-
comp72513_c1_seq1	0.196998	0.0998551	0.0464128	2.02774	0.933064	0.55883	2.56354	3.46658e-08	-	-	-
comp61431_c0_seq1	0.120256	0.259063	0.203994	3.60275	1.93798	2.02261	2.76162	3.49362e-08	-	-	-
comp72168_c0_seq9	0.102829	0	0.179562	0	0	0.0563457	-3.22488	3.49619e-08	hypothetical protein TcasGA2_TC015886	gb|EFA13648.1|	-
comp70930_c0_seq32	0.0106787	0.00541285	0	0.272274	0.0721671	0.221054	4.2549	3.51554e-08	similar to WD repeat domain 66	ref|XP_967922.1|	-
comp72395_c1_seq1	2.84625	1.94047	0.930119	13.6906	22.0259	16.0195	2.42388	3.51624e-08	similar to AGAP003514-PA	ref|XP_970578.1|	-
comp53381_c0_seq1	0.541773	0.32657	0.372576	0.0448007	0.0761191	0.0909319	-3.34261	3.51725e-08	-	-	-
comp50558_c0_seq1	0.0261019	0	0	0.37269	0.624176	0.175604	4.54018	3.57873e-08	-	-	-
comp63222_c0_seq1	0	0	0.0064813	0.218218	0.166844	0.284732	5.33768	3.57873e-08	hypothetical protein YQE_12540, partial	gb|ENN70751.1|	-
comp63594_c0_seq1	0	0	0.00765695	0.589258	0.0938611	0.140158	5.33251	3.57873e-08	-	-	-
comp66199_c0_seq1	0	0	0.00640991	0.531828	0.165007	0	5.32659	3.57873e-08	-	-	-
comp65876_c0_seq1	4.15094	3.46438	3.07527	49.8541	22.0698	32.3739	2.4147	3.61455e-08	hypothetical protein YQE_10070, partial	gb|ENN73306.1|	-
comp57463_c0_seq2	0.914168	0.586035	0.929293	9.61818	6.24089	8.8496	2.45338	3.66229e-08	similar to arsenical pump-driving atpase	ref|XP_974589.1|	-
comp36160_c0_seq1	0.0659038	0.167028	0.139743	0.470497	3.88852	1.00613	2.94394	3.70019e-08	-	-	-
comp73107_c0_seq17	0.430655	0.377912	0.21656	0.104162	0.1522	0.0599015	-2.51813	3.70236e-08	hypothetical protein TcasGA2_TC012513	gb|EFA10298.1|	-
comp66434_c0_seq6	0.101511	0.128636	0.0107622	0.789408	1.6095	0.932462	3.01877	3.71311e-08	-	-	-
comp64343_c0_seq1	1.69136	0.751876	0.299183	0.119919	0.357344	0.224675	-2.64658	3.78199e-08	hypothetical protein LOC100573427	ref|XP_003246154.1|	-
comp59996_c0_seq2	0.0695042	0.0563688	0	0.269366	0.780446	1.10785	3.36333	3.79426e-08	-	-	-
comp66284_c0_seq2	1.73763	1.61848	0.441389	0.260878	0.348484	0.447339	-2.58073	3.81128e-08	hypothetical protein LOC100680357	ref|XP_003427146.1|	-
comp68822_c0_seq1	0.911943	2.33442	0.455105	3.27365	21.5522	9.7551	2.41482	3.87234e-08	similar to Ptc-related CG11212-PA	ref|XP_969210.2|	-
comp67326_c0_seq13	1107.83	1405.6	1884.44	493.469	505.086	594.365	-2.40603	3.89872e-08	tropomyosin-2 isoform 2	ref|NP_001040465.1|	K10373
comp71874_c3_seq2	0.137658	0.0310118	0.0908105	0.873566	2.25817	0.77572	3.04978	3.89872e-08	-	-	-
comp65261_c0_seq3	0	0.284313	0.0594671	2.33589	0.680368	2.58828	3.15889	3.91983e-08	cytochrome p450 family 4	gb|ABB51129.1|	-
comp51301_c0_seq1	0	0.0555647	0.360281	0	0	0	-7.08426	3.92862e-08	hypothetical protein YQE_09558, partial	gb|ENN73843.1|	-
comp60350_c0_seq1	0.0441631	0.235048	0.103008	0	0	0	-7.07375	3.92862e-08	-	-	-
comp68459_c0_seq1	13.3797	9.68641	12.547	2.96437	1.82296	7.15427	-2.40992	3.94265e-08	unknown	gb|AEE62691.1|	-
comp69877_c0_seq8	2.15702	0.762196	1.88008	26.999	14.6473	6.81844	2.4113	3.94995e-08	similar to AGAP005634-PA	ref|XP_970191.2|	K01183
comp59460_c0_seq1	2.58778	1.57849	2.08945	21.3896	14.851	24.1208	2.41782	4.01784e-08	similar to Mov34 CG3416-PA	ref|XP_969043.1|	K03038
comp70330_c0_seq25	0.114177	0.0296791	0.0347632	0	0.00608767	0.0121206	-3.93922	4.02139e-08	-	-	-
comp72364_c0_seq3	0	0.0112705	0	0.0396846	0.242735	0.23589	4.61924	4.02139e-08	similar to beta-glucosidase	ref|XP_972437.1|	K01223
comp69877_c0_seq5	2.12943	0.768016	1.85603	26.7033	14.5026	6.71004	2.40858	4.09657e-08	similar to AGAP005634-PA	ref|XP_970191.2|	K01183
comp64224_c0_seq2	0.120601	0.107877	0.0722038	2.81448	0.538433	0.381815	2.71983	4.10182e-08	-	-	-
comp72276_c0_seq5	0.714077	0.0467037	0.732644	0.0704778	0.275416	0.0119207	-2.95249	4.118e-08	-	-	-
comp67370_c2_seq8	0.80532	0.212976	0.207882	0.0952264	0.0728079	0.0604003	-3.12883	4.14933e-08	-	-	-
comp71339_c0_seq6	0	0.0350909	0.0293585	0.820781	0.359886	0.29557	3.5219	4.14933e-08	hypothetical protein EAG_08095	gb|EFN74406.1|	-
comp71782_c3_seq13	0.0193075	0.00978665	0.0409397	0.600585	0.552035	0.469617	3.5515	4.14933e-08	-	-	-
comp58158_c0_seq1	0.121698	0.0132186	0.0368642	0.961911	0.605536	0.391377	2.71625	4.16423e-08	hypothetical protein TcasGA2_TC011137	gb|EEZ97326.1|	-
comp59052_c0_seq1	0.42691	0.0618268	0.116386	2.75233	2.37782	1.67276	2.71966	4.16423e-08	-	-	-
comp70232_c1_seq1	27.6098	21.3185	11.9629	3.8061	9.84558	6.02965	-2.40367	4.17317e-08	cactin	gb|EFA07431.1|	-
comp51091_c0_seq1	1.39351	0.880468	0.709152	9.3998	10.2901	8.5197	2.43439	4.2104e-08	similar to leprecan 1	ref|XP_968943.1|	K08134
comp68392_c1_seq3	0.627848	0.612697	0.13935	4.69773	3.97765	4.2209	2.46518	4.24732e-08	hypothetical protein LOC100740015	ref|XP_003488412.1|	-
comp59911_c0_seq4	0.233332	0.19712	0.857579	0	0.242595	0	-3.39252	4.31737e-08	-	-	-
comp63881_c0_seq4	0.16075	0.336612	0.0894046	0.0268763	0.117814	0.0163652	-2.69708	4.31984e-08	-	-	-
comp63523_c0_seq2	2.869	1.59933	1.86314	0.624581	0.615958	0.77854	-2.46772	4.37713e-08	hypothetical protein YQE_05903, partial	gb|ENN77608.1|	-
comp11686_c0_seq1	0.0560086	0	0.0475044	0	3.31924	0	4.03178	4.37737e-08	-	-	-
comp56740_c0_seq2	0	0	0	0.304137	0.603779	0.178694	7.17016	4.37824e-08	-	-	-
comp69362_c0_seq3	0.0428391	0	0.0847804	0.810705	0.296932	0.689724	2.82816	4.40348e-08	similar to rho gtpase activating protein	ref|XP_971431.2|	-
comp67218_c0_seq2	0.0606024	0.056317	0.0985178	0.96316	0.687841	1.02451	2.70788	4.40522e-08	-	-	-
comp62496_c0_seq1	18.5212	11.7837	15.6006	5.21086	6.26833	4.09838	-2.43178	4.42926e-08	-	-	-
comp69431_c0_seq34	183.007	261.813	277.24	74.3073	106.811	80.2818	-2.39503	4.51466e-08	hypothetical protein TcasGA2_TC015896	gb|EFA07306.1|	-
comp65717_c0_seq1	0.275615	0.107008	0.144239	0.0598072	0.0121939	0.0242781	-3.23644	4.54676e-08	GPI mannosyltransferase-like	ref|NP_001138958.1|	K07542
comp71782_c3_seq4	0.0650904	0.0754131	0	0.616425	0.676745	0.712197	3.07764	4.57724e-08	-	-	-
comp64474_c0_seq1	0.273277	0.181936	0.0518917	4.75886	0.165387	0.257518	2.50318	4.70404e-08	hypothetical antimicrobial peptide	gb|ABZ80663.1|	-
comp54435_c0_seq1	0	0	0.161727	1.84746	0.941686	1.18415	3.50125	4.74718e-08	-	-	-
comp64035_c0_seq1	0.0477885	0.0645951	0.0405323	0.958522	0.861219	0.412184	2.97726	4.74718e-08	cytochrome P450	gb|ABG20813.1|	-
comp65677_c0_seq1	0.0458756	0.0885851	0.0444685	0.00891191	0.015899	0.00904424	-3.23504	4.75174e-08	similar to CG33515 CG33515-PA	ref|XP_968247.1|	-
comp68826_c2_seq5	1.39499	0.694974	0.960061	0.170726	0.0497269	0.651792	-2.58299	4.77749e-08	-	-	-
comp54997_c0_seq1	0.201978	0.0146256	0.154179	0.00882825	0.053999	0.0209051	-2.97131	4.80306e-08	tigger transposable element-derived protein 6-like	ref|XP_004922870.1|	-
comp68340_c0_seq3	0.131754	0.496108	0.0798203	0.0447909	0.0978461	0.0129874	-3.01752	4.86806e-08	-	-	-
comp39445_c0_seq1	0.559223	2.26769	3.56199	0.525607	0.866437	0.919284	-2.48764	4.87483e-08	hypothetical protein YQE_01874, partial	gb|ENN81735.1|	-
comp70320_c0_seq1	0.373284	0.0639587	0.0356738	0	0.0710611	0	-3.35166	4.94479e-08	similar to Luciferase	ref|XP_001809806.1|	-
comp26585_c0_seq1	1.96019	1.04447	2.58123	32.1267	18.084	8.02788	2.39849	5.01134e-08	hypothetical protein YQE_02431, partial	gb|ENN81062.1|	-
comp63340_c0_seq1	0.339731	0.262406	0	0.0123744	0.0756896	0.0376745	-2.91285	5.02185e-08	hypothetical protein TcasGA2_TC006455	gb|EFA08767.1|	-
comp69976_c0_seq1	0.331485	0.164176	0.218913	3.31365	1.34701	2.32833	2.43971	5.06941e-08	hypothetical protein TcasGA2_TC011770	gb|EFA10695.1|	-
comp68091_c0_seq8	0.671301	0.410834	0.265007	6.24384	5.31666	1.23593	2.41977	5.11595e-08	-	-	-
comp71078_c0_seq1	0	0.00768565	0.270066	4.39177	0	0.0156936	2.72085	5.12867e-08	-	-	-
comp72046_c0_seq17	0.150556	0.0610515	0	0.598841	0.75136	1.58945	3.09663	5.14666e-08	-	-	-
comp69920_c0_seq4	31.5826	16.299	9.79787	9.40263	5.41954	4.11761	-2.38681	5.1665e-08	similar to AGAP007556-PA	ref|XP_971454.1|	-
comp66199_c0_seq3	0	0	0.0182124	0.642388	0.193485	0	4.29105	5.28866e-08	-	-	-
comp72667_c0_seq5	0.362342	0.221784	0.794405	0.188259	0.163485	0.0849129	-2.6615	5.29741e-08	-	-	-
comp63887_c0_seq1	0.0239837	0.0243139	0.0271228	0	1.10965	0	2.98938	5.32784e-08	membrane alanyl aminopeptidase 1	gb|ADI48181.1|	-
comp51778_c0_seq2	0.174645	0.354099	0.222191	0	0	0	-7.05019	5.35758e-08	-	-	-
comp63302_c0_seq5	0.0181099	0.0440621	0	0.738795	0.161928	0.0374883	3.04433	5.4301e-08	hypothetical protein DAPPUDRAFT_329664	gb|EFX68881.1|	-
comp71737_c0_seq26	6.73953	5.34605	4.0631	1.50272	1.61859	2.27613	-2.38697	5.49162e-08	cannonball	ref|NP_001164203.1|	K03130
comp64183_c0_seq2	6.17017	5.84024	6.14112	1.27221	2.46704	2.54962	-2.38847	5.5864e-08	hypothetical protein TcasGA2_TC009768	gb|EFA06826.1|	-
comp69820_c0_seq8	1.83056	0.726168	0.746773	12.5613	9.43344	8.10899	2.40143	5.5864e-08	hypothetical protein YQE_10131, partial	gb|ENN73235.1|	-
comp71737_c0_seq17	6.70567	5.40302	4.09507	1.47749	1.62207	2.32186	-2.38558	5.5864e-08	-	-	-
comp72262_c0_seq1	0.554898	0.653061	0.394908	5.86094	4.38333	5.45945	2.44241	5.5864e-08	serum response factor	gb|ACN43332.1|	K04378
comp68312_c1_seq2	2.59974	1.51358	0.836838	0.441904	0.466775	0.605158	-2.44796	5.64608e-08	hypothetical protein TcasGA2_TC011040	gb|EEZ97242.1|	-
comp283372_c0_seq1	0	0.0219318	0	0.044128	1.28209	0.492616	5.29328	5.6591e-08	-	-	-
comp67326_c0_seq9	1003.18	1546.49	1841.83	460.335	547.706	614.922	-2.37714	5.68714e-08	Tropomyosin-2, putative	ref|XP_002428776.1|	K10373
comp64004_c0_seq1	110.727	39.064	37.3755	472.98	768.564	388.426	2.37666	5.74468e-08	similar to Cuticular protein 67B CG3672-PA	ref|XP_001814292.1|	-
comp66320_c0_seq1	0.00501592	0.0406798	0.0255258	0.675262	0.406774	0.140173	3.12891	5.76387e-08	hypothetical protein TcasGA2_TC002592	gb|EEZ99812.1|	-
comp55043_c0_seq1	0	0	0	0.829607	0.359886	0.0179133	7.132	5.77181e-08	-	-	-
comp57367_c0_seq1	0.368896	0.0287673	0.192543	0.0289407	0.0147516	0	-4.37049	5.77181e-08	-	-	-
comp58384_c0_seq1	0	0	0	0.546414	0.338199	0.415896	7.14571	5.77181e-08	-	-	-
comp6577_c0_seq1	0	0	0	0.22064	0.404871	0.783707	7.12789	5.77181e-08	-	-	-
comp71548_c0_seq15	11.5148	10.0232	8.72661	3.06606	4.17464	3.23908	-2.37997	5.78059e-08	similar to RE15683p	ref|XP_970919.2|	-
comp71015_c4_seq1	0.0614423	0	0.052113	1.23239	1.21375	0.360367	3.65603	5.79283e-08	-	-	-
comp71787_c1_seq11	4.18869	2.03425	2.43666	0.738086	1.00324	0.998728	-2.46104	5.82442e-08	-	-	-
comp68770_c1_seq11	4.04693	6.35022	5.09244	2.58569	1.8198	1.24617	-2.39332	5.94602e-08	-	-	-
comp68826_c2_seq4	2.13206	1.0352	1.53232	0.148777	0.116668	1.10336	-2.54659	5.98287e-08	-	-	-
comp17476_c0_seq1	0.396417	0.432787	0.51727	0	0	0.126246	-4.15615	6.07886e-08	-	-	-
comp70195_c1_seq3	0.0106491	0	0	0.293241	0.276797	0.253507	5.16039	6.07886e-08	-	-	-
comp67326_c0_seq17	5159.62	6545.19	8639.86	2255.61	2303.24	2956.35	-2.37177	6.08655e-08	tropomyosin-2 isoform 1	ref|NP_001103782.1|	K10373
comp61878_c0_seq1	0.032561	0.0726203	0.143608	0.0132833	0.0338536	0.00674026	-3.19141	6.08757e-08	-	-	-
comp65015_c1_seq4	0.0108659	0.0440621	0.0184321	0.598424	0.564866	0.449859	3.5562	6.08757e-08	-	-	-
comp73111_c0_seq22	0.518104	0.408517	0.425485	0.130004	0.132531	0.148958	-2.56791	6.09603e-08	hypothetical protein TcasGA2_TC005298	gb|EFA13343.1|	-
comp63592_c1_seq2	88.9945	53.4602	100.44	6.6317	48.5385	30.385	-2.37464	6.10865e-08	minus-C odorant binding protein 3	gb|ADD82416.1|	-
comp71028_c0_seq3	0.0423682	0	0.0462022	1.22841	0.176201	0.0626458	3.03487	6.10865e-08	hypothetical protein LOC100572414	ref|XP_003241325.1|	-
comp2479_c0_seq1	0.0172657	0	0	0.311091	0.131642	0.107222	4.09266	6.13333e-08	-	-	-
comp69008_c0_seq3	0	0.00567136	0.0047449	0.182577	0.34317	0.00579026	4.57464	6.13333e-08	-	-	-
comp72521_c0_seq17	0.26112	0.699603	0.0949165	0.0380444	0.0193919	0.0579139	-3.90356	6.13333e-08	-	-	-
comp33994_c0_seq1	0.011274	0.0342877	0.0382488	1.01184	0.339927	0.513431	3.49928	6.18274e-08	-	-	-
comp72276_c0_seq6	0.50692	0.0527075	0.606339	0.0530253	0.20271	0	-3.09063	6.18274e-08	-	-	-
comp73019_c2_seq54	0.0641315	0.0541787	0.123897	0.0690401	0.211146	2.3269	2.57765	6.21633e-08	conserved hypothetical protein	ref|XP_002416515.1|	-
comp71037_c0_seq1	0.279911	0.0751142	0.0907743	0.00839633	0.0256786	0.0745588	-2.71729	6.23584e-08	similar to p270	ref|XP_970599.1|	-
comp68504_c0_seq1	3.51914	6.54567	3.68624	2.29755	2.14963	0.570655	-2.38615	6.26883e-08	hypothetical protein TcasGA2_TC000565	gb|EEZ98140.1|	-
comp70128_c0_seq4	6.68937	5.18688	4.66935	0.820123	1.911	2.69812	-2.40557	6.26975e-08	hypothetical protein YQE_04926, partial	gb|ENN78622.1|	-
comp64765_c0_seq1	0.221107	0.209453	0.215204	2.43247	3.06388	1.12174	2.45171	6.27039e-08	hypothetical protein TcasGA2_TC004677	gb|EFA11081.1|	-
comp63523_c0_seq1	3.4016	1.81453	2.16383	0.735145	0.749433	0.913715	-2.43758	6.31084e-08	hypothetical protein YQE_05903, partial	gb|ENN77608.1|	-
comp72499_c0_seq12	0.0166473	0.00843823	0	0.492368	0.138465	0.232609	4.20399	6.32711e-08	-	-	-
comp65576_c0_seq2	0.13403	0.0509532	0.0189465	1.24164	0.818687	0.231207	2.70533	6.39508e-08	hypothetical protein TcasGA2_TC007257	gb|EFA01683.1|	-
comp72264_c0_seq12	0.270169	0.122272	0.0409191	0.0541239	0.00501598	0.0149802	-3.23791	6.41249e-08	-	-	-
comp67326_c0_seq1	521.182	687.84	1067.67	219.092	257.679	374.409	-2.36698	6.45711e-08	hypothetical protein TcasGA2_TC011019	gb|EEZ97221.1|	-
comp62372_c0_seq3	0.550633	0.223285	0.217945	2.5895	2.37903	4.15406	2.45184	6.61458e-08	similar to valacyclovir hydrolase	ref|XP_968625.1|	-
comp70452_c0_seq2	2.81801	1.82774	0.80956	21.1689	8.91568	18.8331	2.40788	6.61946e-08	-	-	-
comp45830_c0_seq1	1.69098	0.759931	0.443575	0.426704	0.108749	0.180433	-2.76216	6.63817e-08	hypothetical protein TcasGA2_TC001059	gb|EEZ98552.1|	-
comp54766_c0_seq2	0.0782752	0.0113361	0.0948428	0.798311	0.883584	1.06479	2.98468	6.70937e-08	-	-	-
comp71585_c0_seq1	0.377972	0.161504	0.27819	0.0700882	0.120167	0.0517301	-2.60281	6.79839e-08	hypothetical protein TcasGA2_TC008526	gb|EFA02788.1|	-
comp62304_c0_seq1	1.0222	1.0445	0.371569	0.471618	0.160262	0.100762	-2.56412	6.9033e-08	similar to AGAP004158-PA	ref|XP_967751.1|	-
comp71973_c1_seq6	4.05414	1.89235	1.36883	1.12044	0.687352	0.493069	-2.44914	6.90519e-08	-	-	-
comp72845_c1_seq22	0.190179	0.122297	0.104726	2.15238	0.84404	1.00917	2.41263	6.91419e-08	similar to AGAP006825-PA	ref|XP_974857.2|	-
comp61002_c0_seq2	0.562554	0.0746185	0.0624291	0.906182	3.07749	1.9209	2.45601	6.97761e-08	similar to sodium/shloride dependent amino acid transporter	ref|XP_973741.1|	-
comp66060_c0_seq2	42.3652	51.8475	45.0774	14.0993	11.1719	24.0603	-2.36348	7.01778e-08	hypothetical protein TcasGA2_TC030624	gb|EFA04760.1|	-
comp65025_c1_seq2	0.0243177	0.160241	0.030938	1.72367	1.04925	0.503387	3.03084	7.07584e-08	hypothetical protein LOC100740015	ref|XP_003488412.1|	-
comp65015_c1_seq7	0.00936207	0.0474548	0.0158811	0.697016	0.486687	0.348838	3.49273	7.07859e-08	-	-	-
comp255294_c0_seq1	0	0.0204574	0	1.66704	0.125884	0	5.26062	7.08026e-08	-	-	-
comp72977_c0_seq6	0.0125644	0	0	0.269097	0.0783793	0.188564	4.46869	7.08026e-08	similar to CG33978 CG33978-PA	ref|XP_001810762.1|	-
comp66060_c0_seq1	45.1257	51.6223	49.021	15.9301	12.2569	23.9106	-2.35968	7.16002e-08	similar to 2-oxoglutarate dehydrogenase	ref|XP_973425.2|	K00164
comp61677_c0_seq1	29.2204	21.4102	22.1622	10.6544	8.19521	7.06135	-2.35981	7.28233e-08	similar to protein phosphatase type 2c	ref|XP_972880.2|	-
comp69445_c3_seq6	1.3327	0.165694	0.0853089	1.1925	8.60122	3.29227	2.44892	7.35158e-08	similar to putative esterase	ref|XP_967284.2|	-
comp65470_c0_seq2	4.14133	8.03095	5.82019	1.2648	2.78193	2.37267	-2.38127	7.36586e-08	hypothetical protein YQE_01861, partial	gb|ENN81768.1|	-
comp57474_c0_seq1	1.21692	2.18453	2.84349	22.5018	25.8847	15.5824	2.36638	7.41469e-08	similar to serine protease	ref|XP_970766.1|	-
comp71504_c0_seq18	0.255494	0.0936849	0.152151	2.12893	1.25471	1.68793	2.50602	7.43703e-08	hypothetical protein TcasGA2_TC003097	gb|EFA00264.1|	-
comp40395_c0_seq1	0	0.0298703	0.0124954	0.0826385	0.0995619	0.777663	3.65813	7.49441e-08	similar to cadherin	ref|XP_972739.1|	-
comp64153_c1_seq5	2.37517	3.41705	4.25125	1.33588	1.47079	0.777275	-2.45166	7.49565e-08	-	-	-
comp70786_c1_seq4	0.754936	0.559996	0.577838	0.175271	0.197822	0.203285	-2.55789	7.53854e-08	-	-	-
comp69445_c3_seq5	1.00403	0.220428	0.108482	0.756581	7.84584	2.38288	2.41634	7.54922e-08	unknown	gb|AEE62682.1|	-
comp30334_c0_seq1	0.0790792	0.0587897	0.0670719	0	0	0.0109132	-4.79836	7.5588e-08	-	-	-
comp40641_c0_seq1	0.165205	0.29907	0.0300258	0	0.0368065	0	-4.34116	7.5588e-08	-	-	-
comp61916_c0_seq1	0	0	0	0	0.380623	0.180433	7.10318	7.5588e-08	-	-	-
comp68091_c0_seq2	0.925412	0.581955	0.411337	9.15039	7.25987	1.67491	2.39273	7.5588e-08	-	-	-
comp711272_c0_seq1	0	0	0	0.100734	0.641827	0.817841	7.08885	7.5588e-08	-	-	-
comp810_c0_seq1	0.35175	0.219442	0.458986	0	0.0843957	0	-4.33158	7.5588e-08	similar to collagen alpha 1(xviii) chain	ref|XP_970652.2|	-
comp70239_c2_seq11	0	0.0406585	0.0170083	0.306777	1.33436	0.498132	4.25415	7.64034e-08	-	-	-
comp59787_c0_seq1	151.716	355.397	1317.74	206.89	212.88	336.024	-2.35341	7.68529e-08	-	-	-
comp482639_c0_seq1	30.1345	2.7822	3.07809	3.24092	6.6266	0.710135	-2.38919	7.69234e-08	hypothetical protein YQE_12839, partial	gb|ENN70329.1|	-
comp58416_c0_seq2	0.0246611	0.100002	0.0104583	0.641357	0.461522	1.1869	3.28338	7.69234e-08	-	-	-
comp64456_c1_seq1	2.45912	5.25036	4.75294	1.3224	2.25459	1.04124	-2.38778	7.79098e-08	hypothetical protein TcasGA2_TC007091	gb|EFA01531.1|	-
comp61367_c2_seq1	0.0589293	0.0108619	0.0363502	0.682963	0.54585	0.232883	2.89716	7.85068e-08	-	-	-
comp68091_c0_seq5	0.820709	0.521014	0.388596	8.23208	6.5778	1.49273	2.38551	7.85068e-08	-	-	-
comp73106_c0_seq2	0.0457404	0.0811476	0.0775904	2.58905	0.249671	0.378738	2.98419	7.85068e-08	-	-	-
comp65291_c0_seq1	0.0358079	0	0.0455564	0.483887	0.381603	0.676382	3.31048	7.90767e-08	-	-	-
comp67892_c0_seq1	0.0819425	0.0276902	0	0.557142	0.463843	0.565415	3.11258	7.90767e-08	-	-	-
comp71737_c0_seq35	6.63316	5.31391	4.0796	1.47778	1.59879	2.38863	-2.35743	7.94566e-08	cannonball	ref|NP_001164203.1|	K03130
comp72913_c0_seq13	0.37878	0.187074	0.145531	2.19569	1.84118	2.42264	2.41688	7.94712e-08	-	-	-
comp61529_c0_seq1	0.403193	0.649181	0.281625	0	0.234259	0.0613697	-2.9884	8.00193e-08	-	-	-
comp69867_c0_seq13	1.1089	1.54953	1.24556	0.489057	0.389502	0.442034	-2.46057	8.1416e-08	similar to AGAP001894-PA	ref|XP_967872.2|	-
comp54102_c0_seq2	0.222349	9.42214	22.53	0.665189	12.2832	0.536985	-2.37273	8.17728e-08	-	-	-
comp62516_c0_seq1	6.42289	16.1995	8.77195	1.66593	6.29945	3.40431	-2.35436	8.19299e-08	similar to conserved hypothetical protein	ref|XP_966706.1|	-
comp40380_c0_seq1	0.373527	0.587112	0.584212	0.0384447	0.188834	0.280203	-2.48276	8.20498e-08	hypothetical protein TcasGA2_TC007146	gb|EFA01584.1|	-
comp70786_c1_seq14	0.85869	0.522307	0.502281	0.181191	0.197027	0.190011	-2.54091	8.22189e-08	-	-	-
comp45728_c0_seq1	0.0427861	0.0650627	0	0.0436366	2.49115	0.0664268	3.76676	8.41427e-08	hypothetical protein TcasGA2_TC008506	gb|EFA02771.1|	-
comp69431_c0_seq30	184.509	261.415	279.804	78.1738	106.33	87.1091	-2.34607	8.46746e-08	hypothetical protein YQE_10280, partial	gb|ENN73076.1|	-
comp68636_c0_seq1	1.99229	2.72251	1.44612	0.248414	0.818166	0.956696	-2.41434	8.47329e-08	similar to dicarbonyl L-xylulose reductase	ref|XP_971105.1|	K03331
comp72913_c0_seq3	0.36263	0.170987	0.143055	2.15022	2.51643	2.00758	2.51748	8.47329e-08	-	-	-
comp56088_c0_seq1	0.977302	2.11173	2.55304	0.820165	0.801268	0.514435	-2.39903	8.55265e-08	hypothetical protein TcasGA2_TC015746	gb|EFA05558.1|	-
comp69920_c0_seq1	28.3839	14.7253	9.42925	8.59152	5.27967	3.9295	-2.34617	8.583e-08	similar to AGAP007556-PA	ref|XP_971454.1|	-
comp72913_c0_seq1	0.34865	0.201045	0.130222	1.82031	1.83907	2.46312	2.41239	8.583e-08	-	-	-
comp69820_c0_seq5	1.44249	0.561698	0.619836	9.77206	7.24554	6.48126	2.37113	8.60584e-08	hypothetical protein YQE_10131, partial	gb|ENN73235.1|	-
comp64765_c0_seq2	0.209742	0.19461	0.211062	2.3204	2.84229	1.07072	2.4305	8.63502e-08	hypothetical protein TcasGA2_TC004677	gb|EFA11081.1|	-
comp72633_c2_seq9	0.682144	1.87221	0.362193	4.59844	7.3229	14.2412	2.37536	8.65496e-08	-	-	-
comp69390_c3_seq4	0.691304	0	0.329172	0.0123692	0.176535	0	-3.18669	8.68509e-08	-	-	-
comp72845_c1_seq26	0.198976	0.132109	0.0962665	2.16507	0.866836	0.97896	2.39191	8.83146e-08	hypothetical protein TcasGA2_TC009943	gb|EFA07529.1|	-
comp64548_c0_seq3	0.683944	0	0.0462022	0	0.0503432	0.0751749	-3.07824	8.96958e-08	-	-	-
comp64708_c1_seq2	0	0.0737706	0	0.200381	0.469078	0.56488	3.2764	8.96958e-08	hypothetical protein TcasGA2_TC004760	gb|EFA11156.1|	-
comp72913_c0_seq5	0.328066	0.116017	0.116478	1.37726	1.66579	2.3611	2.52324	9.0588e-08	putative uncharacterized protein FLJ37770-like	ref|XP_003789347.1|	-
comp71916_c0_seq7	2025.2	3369.03	2737.06	1069.44	944.036	1021.37	-2.33994	9.10785e-08	similar to muscle LIM protein isoform 1	ref|XP_967871.1|	-
comp73053_c0_seq4	0.225607	0.0994406	0.0623972	0.010004	0.0356945	0.0431483	-2.82531	9.16905e-08	hypothetical protein DAPPUDRAFT_328025	gb|EFX70567.1|	-
comp70232_c1_seq3	21.8052	23.257	13.0406	4.09531	10.223	5.85685	-2.34318	9.2105e-08	cactin	gb|EFA07431.1|	-
comp58030_c1_seq2	0.00613377	0.00621821	0	0.0594291	0.216828	0.0507887	3.88202	9.22324e-08	-	-	-
comp64153_c1_seq6	14.3749	19.8577	15.0804	7.14652	6.44934	4.66959	-2.34057	9.30099e-08	TAK1-associated binding protein 2 isoform A	ref|NP_001164316.1|	K04404
comp63160_c0_seq3	31.1641	14.6283	2.42831	2.94185	7.345	4.482	-2.34592	9.3137e-08	similar to CG11638 CG11638-PA	ref|XP_966558.1|	-
comp60092_c0_seq2	0.076083	0.0192826	0.0161327	0.0387977	1.20633	1.12215	3.61405	9.31876e-08	-	-	-
comp72735_c0_seq3	1.55041	0.507247	0.721255	11.2243	8.03782	5.51435	2.34756	9.32069e-08	-	-	-
comp608158_c0_seq1	0	0.0638539	0	1.73445	0.753105	0.456349	4.54439	9.37909e-08	-	-	-
comp58967_c0_seq1	0.0690214	0.501463	0.321977	0	0.0837219	0.0952516	-3.21566	9.37976e-08	hypothetical protein YQE_00730, partial	gb|ENN82902.1|	-
comp67326_c0_seq24	2512.12	3586.59	4682.03	1188.86	1259.3	1652.15	-2.33735	9.39581e-08	RecName: Full=Tropomyosin-1, isoforms 9A/A/B; AltName: Full=Cytoskeletal tropomyosin; AltName: Full=Tropomyosin II	sp|P06754.2|TPM1_DROME	-
comp63649_c0_seq2	0.370497	0.424286	0.157121	0.0699744	0.0784679	0.0852162	-2.80899	9.47131e-08	hypothetical protein YQE_06782, partial	gb|ENN76717.1|	-
comp66233_c1_seq7	3.81394	4.0892	4.5128	0.928419	1.96636	1.53514	-2.37491	9.49328e-08	hypothetical protein TcasGA2_TC012592	gb|EFA10366.1|	-
comp72100_c0_seq1	0.272883	0.0829919	0.0462898	2.30995	0.453947	2.85264	3.04027	9.52256e-08	-	-	-
comp68392_c1_seq1	0.756248	0.680839	0.191469	5.30687	4.1426	4.98262	2.3878	9.56998e-08	hypothetical protein EAG_08095	gb|EFN74406.1|	-
comp70786_c1_seq9	0.84841	0.553449	0.475554	0.142959	0.122726	0.267255	-2.60412	9.57734e-08	-	-	-
comp64174_c0_seq2	0.0991829	0.541414	0.0841231	0.0933733	0.0713911	0	-2.99474	9.70737e-08	-	-	-
comp65040_c0_seq9	0.217319	0.421737	0	0.00633253	0.0516449	0.0642656	-3.09134	9.70737e-08	hypothetical protein YQE_07593, partial	gb|ENN75864.1|	-
comp390150_c0_seq1	0.223996	0.213722	0.111756	1.67977	2.42478	1.93655	2.64614	9.71589e-08	-	-	-
comp63647_c0_seq2	0.517218	0.606054	0.518445	3.33626	7.31901	5.1378	2.39838	9.72733e-08	similar to AGAP006736-PA	ref|XP_969964.1|	K09233
comp64195_c0_seq3	0.0345521	0.0700555	0.117223	1.12765	2.10154	0.518552	3.09998	9.76187e-08	-	-	-
comp68463_c0_seq1	1.56863	1.77224	0.569047	0.443321	0.363514	0.459684	-2.41119	9.78236e-08	-	-	-
comp65978_c0_seq3	10.2026	7.48002	4.74995	27.6736	77.4523	85.9856	2.33552	9.89134e-08	similar to GA20823-PA isoform 1	ref|XP_966316.1|	-
comp63655_c0_seq3	40.6675	33.5156	80.4037	28.6222	17.84	15.1241	-2.33568	9.90487e-08	similar to F38B2.4	ref|XP_974095.1|	K00939
comp67371_c2_seq3	6.05675	11.2537	7.74144	2.93558	3.67012	2.6929	-2.34075	9.90641e-08	similar to Bla g 5 allergen isoform 1	ref|XP_967475.1|	K00799
comp61641_c0_seq2	0	0	0	0.164228	0.070083	0.0155039	7.07557	9.91304e-08	similar to Kif9 protein	ref|XP_968916.1|	-
comp63655_c0_seq1	44.1042	35.5133	86.2404	30.8882	19.0592	16.1226	-2.33543	9.91304e-08	similar to F38B2.4	ref|XP_974095.1|	K00939
comp66220_c0_seq2	0.474878	0.229766	0.119001	0.0880577	0.0112211	0.0446826	-3.22628	9.91304e-08	-	-	-
comp70330_c0_seq12	0.0792859	0.0763585	0.0268989	0	0	0.0164125	-4.10514	9.91304e-08	similar to lots wife CG33968-PA	ref|XP_974400.1|	-
comp72347_c0_seq9	0.233841	0.164119	0.274618	0	0	0.0372355	-4.77665	9.91304e-08	-	-	-
comp68455_c0_seq1	0.331868	0.104248	0.0673961	1.392	1.36074	1.75132	2.45941	9.91869e-08	similar to death executioner Bcl-2, putative	ref|XP_966641.2|	-
comp61132_c0_seq1	921.208	617.918	594.795	325.902	179.952	254.597	-2.3314	1.01044e-07	similar to CG33205 CG33205-PH	ref|XP_972702.1|	-
comp66954_c0_seq17	0.186363	0.0944645	0.00658609	0.380136	2.10716	0.434003	2.64115	1.0187e-07	hypothetical protein YQE_05432, partial	gb|ENN78281.1|	-
comp71037_c0_seq3	0.251319	0.0712516	0.0939343	0.00434431	0.0221437	0.0771543	-2.69843	1.03008e-07	similar to p270	ref|XP_970599.1|	-
comp26568_c0_seq1	0.133409	0.0811476	0.203675	0.870793	1.42867	2.83068	2.73355	1.036e-07	cuticular protein Ld-CP3	gb|ABW74143.1|	-
comp64936_c0_seq1	0.616866	1.48624	0.18346	0.261456	0.174915	0.248754	-2.54213	1.03695e-07	hypothetical protein YQE_04400, partial	gb|ENN79216.1|	-
comp67456_c0_seq3	4.02977	2.07919	2.83222	0.967029	0.942962	1.09873	-2.40375	1.03695e-07	hypothetical protein TcasGA2_TC030784	gb|EFA01450.1|	-
comp71990_c0_seq4	0.0251343	0.0382204	0.00710597	0.662209	0.0827517	0.264481	2.98895	1.03695e-07	hypothetical protein TcasGA2_TC011986	gb|EFA09839.1|	-
comp70981_c0_seq2	0.356395	0.513657	0.0983321	2.78083	2.70988	3.24878	2.39739	1.03815e-07	hypothetical protein YQE_10936, partial	gb|ENN72418.1|	K08883
comp69523_c0_seq1	158.351	250.553	235.54	89.6623	66.7936	87.7051	-2.32923	1.03825e-07	similar to calcium-transporting atpase sarcoplasmic/endoplasmic reticulum type (calcium pump) isoform 1	ref|XP_966783.1|	-
comp69048_c0_seq1	0	0	0.0463227	0.640562	0.468465	0.014132	3.43855	1.05179e-07	similar to GA19195-PA	ref|XP_973252.2|	-
comp31672_c0_seq1	0	0.0334917	0	0.429594	0.343485	0.179518	3.94538	1.05211e-07	-	-	-
comp68421_c0_seq4	0.0229447	0.0148022	0.00353833	0.172315	0.125784	0.215893	2.87965	1.07204e-07	putative pol-like protein	gb|EHJ73416.1|	-
comp72230_c0_seq2	13.4874	6.54137	6.79892	3.53894	3.13686	2.65846	-2.33	1.07477e-07	similar to CG18490 CG18490-PB	ref|XP_001811450.1|	-
comp67518_c0_seq2	0	0.0412615	0.00575353	1.01008	0.0141057	0.0140422	3.4944	1.08293e-07	serine protease P142	gb|EFA04603.1|	-
comp64718_c0_seq1	0.495283	0.400666	0.462512	0.102046	0.223663	0.0983832	-2.55135	1.08755e-07	similar to adenosine deaminase	ref|XP_973932.1|	K01488
comp70299_c0_seq3	0	0	0.131403	2.3701	1.06311	0.641412	3.79801	1.08982e-07	-	-	-
comp72193_c0_seq6	0.232489	0.272904	0.238702	0.024959	0.0254441	0.0633241	-3.51491	1.11032e-07	-	-	-
comp60108_c0_seq1	0.742718	0.480064	0.44392	0.111843	0.259129	0.144459	-2.50436	1.11566e-07	similar to past-1	ref|XP_975287.1|	K12483
comp63222_c0_seq2	0	0	0.0067442	0.21085	0.157078	0.279821	5.23299	1.11566e-07	hypothetical protein YQE_12540, partial	gb|ENN70751.1|	-
comp66674_c0_seq4	0	0	0.00608894	0.402693	0.104496	0.0965953	5.22112	1.11566e-07	hypothetical protein TcasGA2_TC004225	gb|EFA13486.1|	-
comp71756_c0_seq10	0.0385762	0	0	0.393431	0.962585	0.239563	4.42864	1.11566e-07	hypothetical protein TcasGA2_TC002152	gb|EFA11695.1|	-
comp71874_c3_seq6	0.0353793	0	0	0.847941	0.294271	0.347874	4.43264	1.11566e-07	-	-	-
comp62710_c0_seq5	1.76129	5.77905	2.95493	1.17417	2.25552	0.533554	-2.34698	1.11761e-07	glutamate-gated chloride channel isoform c precursor	ref|NP_001103244.1|	K05273
comp56598_c0_seq2	2.36898	2.64551	1.47556	0.0943778	0.346364	1.475	-2.51817	1.12082e-07	hypothetical protein SINV_15978	gb|EFZ19644.1|	K01512
comp71784_c2_seq1	23.5147	44.0374	32.3993	12.1723	10.337	14.8952	-2.3243	1.1211e-07	similar to AGAP002461-PA	ref|XP_972986.1|	-
comp66219_c0_seq2	10.0512	6.72396	10.5262	42.0675	72.1441	131.665	2.32413	1.13219e-07	hypothetical protein	ref|XP_976128.1|	-
comp73200_c0_seq1	19.1689	12.1534	12.2999	6.58591	4.03659	5.01041	-2.32274	1.13348e-07	ryanodine receptor 44F-like	ref|XP_003393894.1|	K04962
comp71973_c1_seq27	2.27338	0.797059	0.721133	0.335664	0.513282	0.362727	-2.37586	1.14033e-07	-	-	-
comp61380_c0_seq1	9.96795	3.866	4.57308	1.80987	2.00993	2.33697	-2.34744	1.14708e-07	hypothetical protein YQE_04186, partial	gb|ENN79360.1|	K02902
comp70961_c0_seq28	0.117056	0.0279218	0.221925	0.00702252	0.00715901	0.035634	-3.75498	1.14708e-07	plenty of SH3s	gb|EFA02827.1|	-
comp70288_c1_seq1	0.0173541	0.105558	0.0588762	0.74336	0.604442	1.16752	2.89906	1.15302e-07	-	-	-
comp61132_c0_seq5	1069.73	699.402	699.479	376.374	212.613	297.631	-2.32074	1.15412e-07	similar to CG33205 CG33205-PH	ref|XP_972702.1|	-
comp69382_c0_seq4	0.00649129	0.00987097	0.0178934	0.0496524	0.128231	0.288901	2.87053	1.16116e-07	hypothetical protein TcasGA2_TC003738	gb|EFA12526.1|	-
comp70152_c0_seq2	1.7732	1.43044	0.454389	0.253953	0.494242	0.359251	-2.46118	1.17669e-07	similar to protease, reverse transcriptase, ribonuclease H, integrase	ref|XP_001807972.1|	-
comp71548_c0_seq25	20.7366	18.8572	15.5737	6.77789	6.94425	6.25596	-2.32029	1.18492e-07	similar to RE15683p	ref|XP_970919.2|	K08815
comp67777_c0_seq8	0.0245038	0.111785	0	0.487322	0.560485	1.07788	3.19154	1.18527e-07	-	-	-
comp58430_c0_seq1	0.0188435	0.0191029	0.0239735	0.0912859	0.0097958	0.828897	3.09385	1.19673e-07	similar to cadherin	ref|XP_972739.1|	-
comp61132_c0_seq7	598.683	421.98	509.986	252.066	136.737	177.699	-2.3176	1.20378e-07	hypothetical protein LOC100118405	ref|XP_001599831.1|	-
comp61132_c0_seq3	716.919	511	622.267	303.425	167.725	214.709	-2.31753	1.20399e-07	hypothetical protein LOC100118405	ref|XP_001599831.1|	-
comp65206_c0_seq1	0.786289	0.344698	0.279377	0.0216735	0.0331421	0.252946	-2.89631	1.21823e-07	-	-	-
comp66709_c0_seq2	0.796961	0.261211	0.162635	4.83404	3.21472	2.51803	2.38261	1.22106e-07	similar to moladietz CG4482-PD	ref|XP_971705.1|	-
comp67326_c0_seq15	3464.34	3918.52	5658.75	1535.15	1493.92	1979.97	-2.31555	1.23389e-07	calponin homology domain-containing protein DDB_G0272472-like isoform X18	ref|XP_004519783.1|	K10373
comp69787_c0_seq5	1.6636	0.992348	1.78318	15.5258	12.3732	13.7899	2.32836	1.24367e-07	similar to conserved hypothetical protein	ref|XP_001813540.1|	K00599
comp26538_c0_seq1	106.353	26.9142	49.6463	1109.03	313.226	215.513	2.31539	1.24546e-07	similar to CG14567 CG14567-PA	ref|XP_971559.1|	-
comp71084_c1_seq1	34.6805	23.1406	21.6335	12.0602	7.94613	8.58253	-2.31679	1.25498e-07	hypothetical protein YQE_05633, partial	gb|ENN77956.1|	-
comp72513_c0_seq24	0.210724	0.100878	0.0546112	2.69834	0.827671	0.236279	2.52339	1.25757e-07	serine-enriched protein-like isoform X3	ref|XP_004517486.1|	-
comp69302_c0_seq2	1.48358	0.82573	1.19417	0.284814	0.792413	0.126456	-2.41214	1.25885e-07	hypothetical protein TcasGA2_TC016221	gb|EEZ97676.1|	-
comp71441_c0_seq5	0.132903	0.0607617	0.0618871	0.108967	1.26258	0.976387	2.4509	1.27324e-07	hypothetical protein TcasGA2_TC003738	gb|EFA12526.1|	-
comp68152_c0_seq11	1.11189	0.574035	0.497726	6.64645	5.49115	7.44842	2.38292	1.27723e-07	-	-	-
comp68392_c1_seq4	0.676695	0.862067	0.18285	6.48005	3.22517	5.56597	2.36463	1.29273e-07	hypothetical protein EAG_08095	gb|EFN74406.1|	-
comp71319_c0_seq1	0.784184	0.527892	0.43377	0.101157	0.380266	0.0898266	-2.42463	1.30006e-07	-	-	-
comp58542_c0_seq2	0	0	0	0.329079	0.141932	0.308275	7.03891	1.31254e-07	-	-	-
comp935743_c0_seq1	0	0	0	0	1.251	0	7.00575	1.31254e-07	-	-	-
comp64972_c0_seq1	2.50935	2.00176	6.35012	0.797139	0.791247	2.36306	-2.42036	1.32097e-07	-	-	-
comp65532_c1_seq1	0.0359083	0.109208	0	1.02542	0.578676	1.04065	3.38217	1.32306e-07	similar to RAN binding protein 9	ref|XP_966900.1|	-
comp73111_c0_seq9	0.515159	0.456455	0.481664	0.140658	0.147609	0.188929	-2.46893	1.35356e-07	hypothetical protein TcasGA2_TC005298	gb|EFA13343.1|	-
comp49308_c0_seq1	0.283766	0.143836	0.0722038	0	0	0	-6.96716	1.35575e-07	-	-	-
comp49751_c0_seq1	0.523421	0.0286825	0	0	0	0	-6.9796	1.35575e-07	similar to antennal-enriched UDP-glycosyltransferase	ref|XP_969004.1|	-
comp55841_c0_seq1	0.0274181	0.0185304	0.217047	0	0	0	-6.9758	1.35575e-07	-	-	-
comp282776_c0_seq1	0.318461	0.270492	0.503712	6.24127	2.68463	2.6191	2.42173	1.36362e-07	similar to glucosyl/glucuronosyl transferases	ref|XP_973188.1|	-
comp69867_c0_seq17	0.995124	1.71842	1.47347	0.464448	0.54362	0.471345	-2.4203	1.37488e-07	similar to AGAP001894-PA	ref|XP_967872.2|	-
comp55301_c0_seq1	1.22466	0.31412	0.513098	0.0902896	0.184089	0.213804	-2.81113	1.38305e-07	similar to GA13505-PA	ref|XP_969353.1|	K01195
comp71269_c0_seq8	0.116587	0.610659	0.549359	0.224598	0.175089	0.0335195	-2.5795	1.38587e-07	hypothetical protein TcasGA2_TC002443	gb|EEZ99686.1|	-
comp72527_c2_seq1	0.094739	0.0533574	0.040177	1.14873	0.569112	0.403123	2.6469	1.38587e-07	-	-	-
comp37873_c0_seq1	7.76698	5.36182	6.71195	2.18755	2.42399	2.48202	-2.34572	1.38816e-07	hypothetical protein	ref|XP_976007.1|	-
comp60000_c0_seq1	0.303887	0.241099	0.22973	2.73545	3.04962	1.80513	2.42562	1.39319e-07	-	-	-
comp66574_c0_seq3	0.022158	0	0	0.135591	0.161264	0.22934	3.76122	1.40796e-07	-	-	-
comp58740_c0_seq1	0.465317	0.117931	0.295998	0.0508465	0.0345565	0.034401	-3.62576	1.4418e-07	-	-	-
comp61329_c0_seq2	0.29196	0.591958	0.569547	0	0	0.181311	-3.81267	1.4418e-07	similar to aminoacylase, putative	ref|XP_969212.1|	-
comp70553_c0_seq6	0	0	0.00560895	0.222569	0.0481293	0.0342234	4.50236	1.4418e-07	hypothetical protein TcasGA2_TC011986	gb|EFA09839.1|	-
comp71831_c0_seq3	0.153075	0.284502	0.0757357	1.62623	1.85678	2.12569	2.63846	1.46145e-07	-	-	-
comp69820_c0_seq6	1.03843	0.686152	0.581928	8.31183	7.30696	5.48915	2.36105	1.47809e-07	hypothetical protein YQE_10131, partial	gb|ENN73235.1|	-
comp63204_c1_seq1	0.0380868	0.0463333	0	0.427282	0.633581	0.236524	3.14908	1.48203e-07	-	-	-
comp60885_c0_seq1	1.36683	0.840117	0.104975	0.0219528	0.363666	0.261775	-2.47425	1.49431e-07	hypothetical protein YQE_07411, partial	gb|ENN76038.1|	-
comp66219_c0_seq4	10.2419	6.68536	10.4072	41.5182	71.6198	128.755	2.3024	1.49431e-07	hypothetical protein	ref|XP_976128.1|	-
comp66875_c0_seq1	7.83908	10.0547	3.75478	78.1308	43.1298	67.5037	2.30378	1.49431e-07	similar to speckle-type poz protein	ref|XP_974110.1|	-
comp66284_c0_seq1	2.01786	1.47142	0.340292	0.120349	0.355796	0.586254	-2.52565	1.50157e-07	hypothetical protein LOC100680357	ref|XP_003427146.1|	-
comp71441_c0_seq12	0.110116	0.0493755	0.0592705	0.101506	1.07662	0.832874	2.43608	1.50285e-07	hypothetical protein TcasGA2_TC003738	gb|EFA12526.1|	-
comp60294_c0_seq3	1.59565	2.29029	0.79058	0.725064	0.377791	0.376091	-2.49716	1.50622e-07	hypothetical protein TcasGA2_TC008240	gb|EFA02535.1|	-
comp72009_c0_seq2	0.048165	0	0	0.484207	0.0930005	0.299111	3.39692	1.5107e-07	similar to protease, reverse transcriptase, ribonuclease H, integrase	ref|XP_001807972.1|	-
comp71567_c0_seq1	5.99615	4.74492	3.46815	1.36081	2.33631	1.37138	-2.30666	1.51271e-07	hypothetical protein TcasGA2_TC000208	gb|EEZ97839.1|	-
comp6403_c0_seq1	0.0492589	0.0832283	0	1.40667	0.46093	0.594814	3.38276	1.52803e-07	-	-	-
comp71548_c0_seq33	19.8704	17.9307	14.8487	6.54835	6.71821	6.05628	-2.30028	1.52952e-07	similar to RE15683p	ref|XP_970919.2|	K08815
comp70128_c0_seq7	3.43091	2.77054	2.40448	0.443549	1.05506	1.46155	-2.33886	1.53066e-07	-	-	-
comp57161_c1_seq1	1.30202	4.13417	0.79178	0.751643	0.945045	0.254268	-2.53739	1.53355e-07	similar to Bla g 5 allergen isoform 1	ref|XP_967475.1|	K01830
comp60079_c0_seq1	0.549968	1.86487	1.0616	0.41584	0.561944	0.245357	-2.44753	1.5369e-07	hypothetical protein YQE_04361, partial	gb|ENN79177.1|	-
comp55729_c0_seq3	2.04372	2.33084	0.628359	22.8757	8.28694	14.2254	2.37632	1.538e-07	-	-	-
comp64183_c0_seq4	5.73848	5.4869	5.73296	1.24353	2.42853	2.54233	-2.30722	1.538e-07	hypothetical protein TcasGA2_TC009768	gb|EFA06826.1|	-
comp71916_c0_seq2	1774.72	2889.26	2387.6	929.399	837.282	938.105	-2.29786	1.54166e-07	hypothetical protein YQE_05068, partial	gb|ENN78468.1|	K09377
comp61198_c3_seq2	14.8157	10.023	9.16743	4.82894	2.19912	5.10149	-2.30944	1.55922e-07	serine protease snake-like	ref|XP_003484814.1|	-
comp73111_c0_seq4	0.448377	0.410204	0.432857	0.130123	0.132652	0.166012	-2.45844	1.55946e-07	hypothetical protein TcasGA2_TC005298	gb|EFA13343.1|	-
comp66060_c0_seq4	42.0758	47.9217	45.7458	15.5095	12.0923	23.0823	-2.29719	1.56926e-07	hypothetical protein TcasGA2_TC030624	gb|EFA04760.1|	K00164
comp67607_c0_seq1	0.235849	0.673815	0	0.0382673	0.150471	0.0499313	-2.69495	1.56926e-07	similar to Sox21a CG7345-PA	ref|XP_971910.1|	K09267
comp70401_c1_seq1	3.58937	0.972836	0.673047	0.357602	0.729105	0.467966	-2.41959	1.56926e-07	similar to cytochrome P450 CYP6BK17	ref|XP_970215.1|	-
comp63584_c0_seq1	1918.12	2854.29	1628.74	711.251	672.852	970.164	-2.2958	1.58219e-07	similar to AGAP012394-PA	ref|XP_967272.1|	-
comp61198_c3_seq8	26.3267	16.8618	16.1066	7.84315	4.24287	9.02699	-2.3055	1.60705e-07	serine protease 142 precursor	ref|NP_001166061.1|	-
comp71916_c0_seq4	1776.42	2828.04	2389.18	904.371	827.1	954.09	-2.29458	1.60705e-07	similar to muscle LIM protein isoform 1	ref|XP_967871.1|	-
comp55550_c0_seq1	0.17221	0	0.0973745	0.117089	3.46157	0.237655	2.97065	1.62096e-07	hypothetical protein YQE_08826, partial	gb|ENN74709.1|	-
comp69714_c3_seq1	0.218859	0.394439	0.288754	4.11698	4.0453	2.51693	2.65566	1.62104e-07	-	-	-
comp58397_c0_seq4	0.0403592	0	0.0342311	0.740906	0	1.27407	3.81227	1.62342e-07	-	-	-
comp65978_c0_seq5	7.77548	5.56966	3.6547	20.1232	58.4038	62.5342	2.29649	1.62397e-07	-	-	-
comp67522_c0_seq2	0.0198119	0	0	0.0606172	0.113292	0.20164	3.50116	1.65303e-07	similar to AGAP007307-PA	ref|XP_972857.2|	K04351
comp69023_c0_seq1	0.0236297	0.0119775	0.0200418	0.397641	0.368517	0.611432	3.71749	1.65303e-07	-	-	-
comp72353_c0_seq2	0.0224777	0	0.0127098	0.435566	0.225911	0.232649	3.72383	1.65303e-07	-	-	-
comp70847_c1_seq1	1.06597	0.961896	0.55638	0.41814	0.0730743	0.278858	-2.56785	1.65384e-07	-	-	-
comp65131_c0_seq1	6.38075	11.0175	9.9716	2.96914	3.60276	3.95098	-2.29818	1.66374e-07	cytochrome P450 CYP18A1	ref|NP_001123908.1|	-
comp39041_c0_seq1	0.0563371	0.0571127	0.0238915	0.430928	1.69864	0.233241	3.25747	1.67661e-07	fruitless zinc-finger C isoform	gb|AFD01648.1|	-
comp70864_c0_seq1	1.41748	0.912911	0.509187	8.57187	6.2591	10.1835	2.37441	1.68147e-07	-	-	-
comp62667_c0_seq1	0.096862	0.147293	0.095847	1.76171	1.46026	1.23647	2.8293	1.70019e-07	-	-	-
comp71737_c0_seq1	6.56164	5.18878	4.07047	1.51331	1.63682	2.48239	-2.29537	1.73457e-07	-	-	-
comp170340_c0_seq1	0	0	0	1.35326	0.209933	0.298555	7.03175	1.73654e-07	-	-	-
comp41400_c0_seq1	0	0	0	0.912305	0.465018	0	7.02565	1.73654e-07	-	-	-
comp47940_c0_seq1	0	0	0	0.32178	0	0.725685	7.00275	1.73654e-07	-	-	-
comp52426_c0_seq2	0	0	0	0.428501	0.225946	0.25492	7.02414	1.73654e-07	-	-	-
comp57541_c0_seq1	0	0	0	0.182125	0.146578	0.252925	7.0304	1.73654e-07	similar to predicted protein	ref|XP_972129.2|	-
comp61641_c0_seq1	0	0	0	0.266026	0.122039	0.0269977	7.0108	1.73654e-07	similar to Kif9 protein	ref|XP_968916.1|	-
comp61158_c0_seq1	0.241546	0.473418	0.129751	0.0574811	0.0837118	0.0583346	-2.8883	1.74087e-07	similar to CG13759 CG13759-PA	ref|XP_972873.2|	-
comp71548_c0_seq14	17.4443	15.8917	13.2419	5.87102	6.07128	5.31584	-2.28932	1.74828e-07	similar to RE15683p	ref|XP_970919.2|	K08815
comp72981_c0_seq27	0.298937	0.0228719	0.133949	3.64705	0.738896	0.186812	2.44772	1.74914e-07	hypothetical protein TcasGA2_TC015028	gb|EFA04959.1|	-
comp66711_c0_seq1	0.126042	0.101157	0.0890869	1.31226	0.895483	1.07627	2.52221	1.75323e-07	-	-	-
comp66065_c0_seq5	0.0359419	0.0273275	0.00762114	0.476533	0.597901	0.251105	3.3855	1.75503e-07	-	-	-
comp65059_c0_seq34	1.7894	1.01876	1.03689	0.137237	0.726314	0.450422	-2.3341	1.77368e-07	similar to CG3589 CG3589-PA	ref|XP_001810799.1|	-
comp39867_c0_seq2	0.0222607	0	0	0.374602	0.266161	0.253443	4.3836	1.77639e-07	-	-	-
comp49494_c0_seq1	0	0	0.00926848	0.702133	0.0113616	0.180967	5.17569	1.77639e-07	-	-	-
comp51779_c1_seq1	0.0147436	0	0	0.390955	0	0.19838	4.35926	1.77639e-07	-	-	-
comp72046_c0_seq3	0.0204155	0	0	0.0520532	0.0955169	0.612784	4.35403	1.77639e-07	-	-	-
comp72382_c2_seq3	0.280043	0.141949	0.0554217	0.028561	0.0194107	0	-3.94399	1.77639e-07	-	-	-
comp69204_c0_seq11	0.400228	0.0507173	0.212161	0.0382673	0.039011	0.0129452	-3.60864	1.78183e-07	-	-	-
comp72654_c0_seq8	0.0465532	0	0	0.569743	0.419479	0.369408	3.98916	1.78183e-07	-	-	-
comp64873_c0_seq1	4.75442	2.84098	2.27854	1.07426	1.08509	1.20023	-2.34351	1.78795e-07	hypothetical protein YQE_11871, partial	gb|ENN71453.1|	-
comp69691_c0_seq5	0.401024	0.387186	0.40492	0.214236	0	0	-3.32838	1.80163e-07	leucine-rich repeat-containing protein 15-like	ref|XP_001945776.2|	-
comp57075_c0_seq2	0.410881	0.360999	0.333005	0.0931219	0.0474659	0.141757	-2.79813	1.82183e-07	-	-	-
comp71027_c0_seq3	0.0538625	0.163812	0.15228	0.604265	3.93873	0.464574	2.82499	1.83407e-07	-	-	-
comp68647_c1_seq1	0.048366	0.0784509	0.0656354	1.28251	0.54309	0.790946	2.84979	1.83985e-07	-	-	-
comp66587_c0_seq4	0	0.17011	0.116777	0	0.00447338	0.0757053	-2.7609	1.84108e-07	hypothetical protein TcasGA2_TC004808	gb|EEZ98954.1|	-
comp428591_c0_seq1	0.943891	0.112575	0	0	0	0	-6.95662	1.85154e-07	-	-	-
comp50393_c0_seq2	9.19298	8.30394	8.07202	2.67448	3.61486	2.86668	-2.34743	1.85154e-07	-	-	-
comp59731_c0_seq2	0.464781	0	0	0	0	0	-6.96749	1.85154e-07	-	-	-
comp615445_c0_seq1	0	0	0.474007	0	0	0	-6.95654	1.85154e-07	hypothetical protein TcasGA2_TC011584	gb|EFA13084.1|	-
comp64148_c0_seq1	0.248418	0.134313	0.154512	0	0	0	-6.91881	1.85154e-07	-	-	-
comp664631_c0_seq1	0.159427	0.323244	0.13522	0	0	0.0206263	-5.21555	1.85154e-07	-	-	-
comp67345_c0_seq2	0.929334	0.381166	0.535512	0.22429	0.177019	0.16888	-2.51053	1.861e-07	hypothetical protein YQE_08576, partial	gb|ENN74803.1|	-
comp72347_c0_seq7	0.244092	0.536147	0.168691	0.0507109	0.00939936	0.210534	-2.60003	1.86165e-07	hypothetical protein TcasGA2_TC011075	gb|EEZ97272.1|	-
comp71787_c1_seq7	5.50235	2.39609	3.38389	1.0992	1.14023	1.54608	-2.38	1.87106e-07	N-acyltransferase superfamily protein	gb|AGM32870.1|	-
comp70401_c1_seq3	3.84402	1.00895	0.828639	0.372487	0.8354	0.519775	-2.39427	1.87136e-07	similar to cytochrome P450 CYP6BK17	ref|XP_970215.1|	-
comp57558_c1_seq1	0.152166	0.623471	0.403317	0.0969943	0.118655	0.157495	-2.58419	1.88731e-07	hypothetical protein TcasGA2_TC011520	gb|EFA11363.1|	-
comp64254_c0_seq1	0.373233	0.149921	0.173213	0.057457	0.0878606	0.0145775	-2.90581	1.89146e-07	-	-	-
comp64548_c0_seq6	0.651644	0.0127041	0.0478297	0	0.0521165	0.077823	-3.00354	1.89146e-07	-	-	-
comp71548_c0_seq37	17.0096	15.4538	12.8037	5.86968	5.87865	5.11616	-2.28208	1.90306e-07	-	-	-
comp57696_c0_seq1	3.54393	3.23507	3.63147	1.16118	1.05037	1.49377	-2.36662	1.90627e-07	similar to lethal (3) 87Df CG7620-PA	ref|XP_967923.1|	-
comp72913_c0_seq18	0.388133	0.221537	0.141086	2.14557	1.93293	2.3901	2.34336	1.90627e-07	-	-	-
comp69115_c0_seq1	0.294968	0.226683	0.062545	0.0630775	0.059357	0.0467795	-2.52906	1.92465e-07	hypothetical protein YQE_01395, partial	gb|ENN82230.1|	-
comp61085_c0_seq1	1.8717	3.78177	1.94029	1.14004	1.13517	0.484314	-2.36961	1.93108e-07	hypothetical protein YQE_09032, partial	gb|ENN74375.1|	K07432
comp71132_c0_seq11	0.0123583	0.00626421	0	0.214267	0.109216	0.0479666	3.47298	1.95134e-07	hypothetical protein TcasGA2_TC007559	gb|EFA01945.1|	-
comp63236_c0_seq1	0.0546542	0.041555	0	0.515601	0.177575	0.565683	2.961	1.96823e-07	-	-	-
comp68301_c1_seq2	0.0635523	0.00920389	0.0385019	0.574081	0.368134	0.723559	3.0499	1.96823e-07	-	-	-
comp71737_c0_seq8	6.68751	5.25626	4.12552	1.62392	1.61378	2.53186	-2.28433	1.96823e-07	cannonball	ref|NP_001164203.1|	K03130
comp73019_c2_seq24	0.0424187	0.0477807	0.0839484	0.0576826	0.225414	1.65373	2.62995	1.96823e-07	-	-	-
comp64917_c0_seq1	0.15782	0.156356	0.136899	0.746255	1.34624	2.10495	2.39343	1.9711e-07	hypothetical protein TcasGA2_TC005437	gb|EFA07863.1|	-
comp68631_c1_seq2	0.0779244	0.126395	0.0396555	1.17091	0.766971	0.666735	2.56954	1.97419e-07	-	-	-
comp70799_c0_seq7	0.0472014	0.107665	0.0100086	1.02297	0.822011	0.537399	3.02457	1.99532e-07	-	-	-
comp71027_c0_seq2	1.9786	2.83951	1.48938	10.6603	32.5801	12.1338	2.28282	1.99532e-07	similar to AGAP008091-PA	ref|XP_966561.1|	-
comp71339_c0_seq1	0.053612	0.0362334	0.0682074	1.16646	0.427343	0.63813	2.88334	2.00626e-07	hypothetical protein TcasGA2_TC002152	gb|EFA11695.1|	-
comp71698_c1_seq1	0.0587132	0.0357129	0.0896369	2.07186	0.781365	0.0243078	2.95331	2.0115e-07	-	-	-
comp59086_c0_seq2	0.689215	1.34592	1.32912	0.355157	0.248916	0.608227	-2.39529	2.02423e-07	serine protease P60	gb|EFA12222.1|	-
comp71737_c0_seq21	3.42525	4.97163	3.90457	1.65909	1.30942	1.74051	-2.28143	2.07795e-07	hypothetical protein YQE_06152, partial	gb|ENN77326.1|	K03130
comp43800_c0_seq1	0.086203	0	0	0.590297	0.768217	0.19119	3.37453	2.07976e-07	-	-	-
comp71737_c0_seq30	6.73781	5.08873	4.09803	1.67124	1.55089	2.51166	-2.27942	2.09979e-07	cannonball	ref|NP_001164203.1|	K03130
comp64841_c1_seq1	20.323	14.9763	23.6752	3.93834	8.20479	10.1372	-2.27633	2.10247e-07	heat shock protein TC005094	ref|NP_001164098.1|	K03283
comp55388_c0_seq1	0.0263164	0.293465	0.189725	0	0.0547223	0	-4.02479	2.11967e-07	-	-	-
comp58601_c0_seq1	8.69296	6.98681	2.28116	1.17557	1.8226	2.75887	-2.35888	2.12049e-07	hypothetical protein YQE_08147, partial	gb|ENN75372.1|	K02913
comp60258_c0_seq1	0.335856	0.0544767	0	3.56233	0.265384	0.319809	2.64393	2.12049e-07	hypothetical protein TcasGA2_TC016101	gb|EFA12306.1|	-
comp66219_c0_seq1	10.177	6.73689	10.4671	40.5926	69.7889	127.315	2.27363	2.12049e-07	hypothetical protein	ref|XP_976128.1|	-
comp57859_c0_seq1	1.45454	1.3285	1.3268	14.1908	8.32473	14.4583	2.29619	2.13656e-07	similar to kiser	ref|XP_975131.1|	-
comp69523_c0_seq2	150.564	235.543	222.933	89.2964	65.1238	85.8599	-2.27136	2.13656e-07	hypothetical protein TcasGA2_TC012671	gb|EFA10430.1|	-
comp52007_c0_seq2	0.100757	0.034048	0.042729	0.0342532	2.42687	0.260714	3.10726	2.15083e-07	-	-	-
comp63543_c0_seq1	2.19554	0.264309	0.471362	0.188931	0.313872	0.347966	-2.43264	2.15172e-07	hypothetical protein YQE_10260, partial	gb|ENN73119.1|	-
comp71504_c0_seq9	0.235366	0.0773858	0.167256	2.02416	1.25662	1.48799	2.45396	2.17079e-07	hypothetical protein TcasGA2_TC003097	gb|EFA00264.1|	-
comp59495_c0_seq3	11.8775	4.93128	2.06286	3.165	1.15233	1.99475	-2.28983	2.19535e-07	-	-	-
comp63200_c0_seq1	0.0472449	0.0808233	0	0.46076	0.383754	0.433983	2.56226	2.19822e-07	-	-	-
comp64456_c1_seq2	1.83935	4.49888	3.80111	1.09428	1.99585	0.883891	-2.30828	2.20811e-07	hypothetical protein TcasGA2_TC007091	gb|EFA01531.1|	-
comp30523_c0_seq1	0	0.0197319	0	0.158807	0.0505918	0.594297	4.45927	2.2131e-07	hypothetical protein YQE_11175, partial	gb|ENN72116.1|	K01672
comp54464_c0_seq1	0.154571	0.0447711	0.168559	1.91424	2.04328	1.18846	2.883	2.2131e-07	-	-	-
comp72578_c1_seq3	0.927692	3.11529	0.606517	0.295667	0.462167	0.660125	-2.53266	2.2131e-07	delta(9)-desaturase, putative	ref|XP_001658226.1|	-
comp69431_c0_seq40	185.091	254.16	275.741	80.5129	112.257	89.3341	-2.2686	2.21606e-07	hypothetical protein YQE_10280, partial	gb|ENN73076.1|	-
comp64393_c0_seq2	0.0274355	0.0185421	0	0.0683977	0.313772	0.205085	2.95425	2.22415e-07	hypothetical protein YQE_02656, partial	gb|ENN80951.1|	-
comp50495_c0_seq1	0.265345	0.215198	0.315077	0.0721652	0.0367839	0	-3.67549	2.24288e-07	hypothetical protein TcasGA2_TC011446	gb|EEZ97584.1|	-
comp64848_c0_seq3	0.157038	0.0795999	0.0591971	0.240239	1.7325	1.09261	2.61202	2.25122e-07	-	-	-
comp62878_c0_seq3	0.603679	0.674438	0.88471	6.67614	5.03397	8.37771	2.29598	2.25132e-07	zinc finger protein with KRAB and SCAN domains 5-like	ref|XP_003398185.1|	-
comp72532_c0_seq5	0.0336444	0.306968	0.0570718	2.29898	1.45167	1.30585	2.78717	2.26992e-07	-	-	-
comp38568_c0_seq1	0	0	0	0	0	0.478486	6.95569	2.28614e-07	-	-	-
comp549160_c0_seq1	0	0	0	0.895372	0.536926	0.187078	7.00166	2.28614e-07	-	-	-
comp66181_c0_seq2	0	0	0	0.20065	0.0842262	0.0778581	7.00973	2.28614e-07	similar to sulfotransferase (sult)	ref|XP_967017.1|	K01014
comp69010_c1_seq5	0	0	0	0.550361	0.352665	0.0638323	6.9958	2.28614e-07	-	-	-
comp69147_c0_seq59	0.124056	0.0359325	0.0601254	0	0.0122839	0	-4.69032	2.28614e-07	-	-	-
comp70159_c0_seq4	0	0	0	0.162116	0.283314	0.235033	6.98273	2.28614e-07	-	-	-
comp900509_c0_seq1	0.343053	0.369512	0.109112	0	0	0.0443834	-4.70556	2.28614e-07	-	-	-
comp69445_c3_seq1	1.24829	0.17159	0.0986971	1.01417	7.79808	2.96724	2.35185	2.29373e-07	similar to putative esterase	ref|XP_967284.2|	-
comp58466_c0_seq2	0.377921	0.319269	0.347249	0.0481791	0.0654874	0.0814909	-3.23821	2.3126e-07	-	-	-
comp72030_c1_seq4	0.146329	0.15894	0.0576229	0.0479694	0.0108671	0.0108182	-3.15182	2.3126e-07	-	-	-
comp72382_c0_seq2	1.12912	0.145098	0.202326	0.162192	0.0661379	0.0658403	-2.99559	2.32134e-07	19.5g1 protein	emb|CAO98966.1|	-
comp68988_c0_seq4	0.887342	0.455401	0.475085	0.231901	0.259473	0.103322	-2.43531	2.37208e-07	-	-	-
comp65448_c0_seq1	0.0224035	0.0227119	0.00475044	0.394142	0.209636	0.243475	3.25226	2.37526e-07	-	-	-
comp61397_c0_seq1	215.964	163.977	114.815	59.9356	64.2302	56.7862	-2.2632	2.39397e-07	prophenoloxidase activating factor	emb|CAC12696.1|	-
comp69523_c0_seq5	115.343	187.74	175.237	69.4863	53.2417	67.4227	-2.26206	2.39397e-07	similar to calcium-transporting atpase sarcoplasmic/endoplasmic reticulum type (calcium pump) isoform 1	ref|XP_966783.1|	-
comp69502_c0_seq15	0	0.788536	0	0.0140821	0.215336	0	-2.6372	2.42474e-07	-	-	-
comp71548_c0_seq42	20.6113	18.8974	15.6862	7.18456	7.10384	6.54436	-2.26278	2.42501e-07	similar to RE15683p	ref|XP_970919.2|	K08815
comp64393_c0_seq3	0.0215692	0.0242957	0	0.0537728	0.30399	0.178597	2.82054	2.42785e-07	similar to nervous wreck, putative	ref|XP_001808439.1|	-
comp71698_c1_seq9	0.0695042	0.0422766	0.106111	2.45265	0.867163	0.043163	2.93438	2.42785e-07	-	-	-
comp51611_c0_seq2	0.627385	0.811476	0.844058	0.121352	0.326146	0.279895	-2.53804	2.42852e-07	hypothetical protein YQE_12200, partial	gb|ENN71275.1|	-
comp71548_c0_seq23	18.1613	16.3708	13.456	6.1284	6.46578	5.4932	-2.26212	2.43209e-07	similar to RE15683p	ref|XP_970919.2|	K08815
comp61648_c0_seq2	233.057	102.774	50.3947	7.30392	104.009	18.9044	-2.2612	2.43775e-07	unknown	gb|AEE63604.1|	-
comp62152_c0_seq1	0.0376096	0.0457528	0.031899	0.283843	0.954105	0.373697	2.94672	2.45105e-07	-	-	-
comp68052_c0_seq8	0.0764362	0.0645737	0.010805	0.454741	1.36425	0.421937	3.09196	2.47033e-07	-	-	-
comp73019_c2_seq17	0.0780599	0.0166599	0.12893	0.0796116	0.247748	1.95181	2.49297	2.47243e-07	conserved hypothetical protein	ref|XP_002416515.1|	-
comp72845_c1_seq12	0.187921	0.121052	0.0564495	1.76683	0.596319	0.830685	2.33151	2.52089e-07	hypothetical protein TcasGA2_TC009943	gb|EFA07529.1|	-
comp45776_c0_seq2	0.289821	0.230851	0.158024	2.23798	2.13081	3.10684	2.64916	2.52272e-07	-	-	-
comp69445_c3_seq2	1.08141	0.156614	0.0847843	0.908277	6.72717	2.54896	2.33978	2.52442e-07	similar to alpha-esterase	ref|XP_970253.1|	-
comp68392_c1_seq2	0.828753	0.921845	0.263594	7.17269	3.44662	6.45716	2.29853	2.5313e-07	hypothetical protein EAG_08095	gb|EFN74406.1|	-
comp45108_c0_seq1	0.102793	0.27789	0	0	0	0	-6.89796	2.54717e-07	similar to putative serine proteinase	ref|XP_972520.2|	-
comp72313_c0_seq41	0.0623733	0.526933	0.0529026	0.0212044	0	0	-5.20429	2.54717e-07	hypothetical protein TcasGA2_TC016002	gb|EFA11889.1|	-
comp70899_c0_seq5	0.290675	0.348254	0.190507	0.0808508	0.0412111	0.0273504	-3.26751	2.58667e-07	-	-	-
comp65697_c0_seq1	8.07566	7.30537	4.81445	2.82348	2.42208	2.25836	-2.26349	2.60768e-07	hairy	gb|ACF32779.1|	K06054
comp65059_c0_seq19	1.08097	0.680102	0.649427	0.089454	0.453498	0.294429	-2.31594	2.62891e-07	-	-	-
comp69477_c0_seq8	0.0557041	0.0494121	0.147644	1.21789	0.984565	0.583757	2.44128	2.64058e-07	-	-	-
comp67217_c0_seq4	22.8999	19.7344	12.5417	9.25243	4.62759	6.66658	-2.25739	2.64131e-07	similar to cytosolic juvenile hormone binding protein 36 kDa subunit	ref|XP_969444.1|	-
comp68998_c1_seq6	1.04648	1.01776	1.30612	7.88746	12.5875	10.3822	2.29342	2.64798e-07	dual specificity protein phosphatase 23-like	ref|XP_004922602.1|	-
comp58272_c0_seq1	0.0108048	0.0219071	1.65872	0	19.4569	0.0223664	2.34032	2.67449e-07	RecName: Full=Chymotrypsin; Flags: Precursor emb|CAA76928.1| chymotrypsin	sp|O97398.1|CTR_PHACE	K01353
comp68153_c0_seq2	1.49453	0.568165	0.734154	9.45982	6.87585	7.07695	2.26378	2.7499e-07	hypothetical protein TcasGA2_TC008303	gb|EFA02584.1|	-
comp72110_c0_seq1	0.165403	0.155411	0.140288	0.0246865	0.0503326	0.0459306	-2.76572	2.75952e-07	Lian-Aa1 retrotransposon protein	gb|AAB65093.1|	-
comp69502_c0_seq28	0	0.716009	0	0.0144065	0.190925	0	-2.65561	2.75967e-07	-	-	-
comp23643_c0_seq1	0.76083	0.514203	0.349541	0.0323314	0.131839	0.0328115	-3.75402	2.76481e-07	-	-	-
comp69865_c4_seq1	0.0227349	0.0115239	0.0192828	0.266648	0.756398	0.270608	3.66675	2.76481e-07	-	-	-
comp69383_c1_seq3	2.51132	3.05984	3.00138	0.523891	1.49052	1.24404	-2.2729	2.76923e-07	aminopeptidase N	gb|ADK11710.1|	-
comp70147_c0_seq16	0.0544528	0.287053	0.0646587	1.69938	1.14362	1.66825	2.6126	2.76923e-07	hypothetical protein TcasGA2_TC004371	gb|EEZ97184.1|	-
comp64005_c0_seq1	7.59459	4.0481	2.79534	1.40297	2.49298	1.19639	-2.26987	2.78108e-07	similar to Zinc carboxypeptidase family protein	ref|XP_001807518.1|	K01294
comp426870_c0_seq1	0.891938	2.22576	2.10949	0.717238	0.998682	0.21304	-2.42082	2.81e-07	similar to GA20402-PA	ref|XP_975320.1|	-
comp60273_c0_seq1	2.00606	0.789545	1.30112	9.08636	12.6246	13.4472	2.29035	2.84245e-07	-	-	-
comp71583_c2_seq5	0.0206792	0	0	0.379624	0.172001	0.246139	4.32294	2.85122e-07	-	-	-
comp71747_c0_seq6	0.0181407	0	0	0.0462532	0.301774	0.32858	4.327	2.85122e-07	-	-	-
comp60294_c0_seq1	3.54985	3.43995	1.43163	1.29554	0.732729	0.94556	-2.30539	2.86652e-07	hypothetical protein TcasGA2_TC008240	gb|EFA02535.1|	-
comp43193_c0_seq1	0.286256	0.204213	0.143876	0.0432513	0.0440919	0.0109734	-3.44536	2.88523e-07	-	-	-
comp68091_c0_seq3	0.928459	0.555202	0.420958	8.0335	6.65936	1.85995	2.28056	2.88523e-07	-	-	-
comp29169_c0_seq1	0	0.091434	0.0191244	0.666892	1.00806	1.00352	3.71875	2.89314e-07	-	-	-
comp61002_c0_seq1	0.566744	0.223904	0.0812932	1.03702	3.57013	2.24717	2.31119	2.89314e-07	similar to sodium/shloride dependent amino acid transporter	ref|XP_973741.1|	K05038
comp72235_c0_seq1	0.0042729	0	0.00724822	0.111125	0.111063	0.0398029	3.48692	2.89314e-07	hypothetical protein YQE_02210, partial	gb|ENN81394.1|	K10395
comp67576_c0_seq1	0.25815	0.843701	0.163397	0.0903801	0.12819	0.195408	-2.43032	2.92087e-07	hypothetical protein YQE_04637, partial	gb|ENN78899.1|	-
comp59336_c0_seq2	0.635801	0.57514	0.141038	0.19952	0.122039	0.0404965	-2.67029	2.94488e-07	-	-	-
comp39410_c0_seq1	0.0121742	0.222153	0.0722801	0.0372487	0.974633	2.54532	2.72243	2.9539e-07	-	-	-
comp72230_c0_seq1	12.8454	6.34167	6.47917	3.56682	3.22679	2.65906	-2.24861	2.95636e-07	similar to CG18490 CG18490-PB	ref|XP_001811450.1|	-
comp73111_c0_seq7	0.549287	0.404548	0.418101	0.158007	0.136672	0.160353	-2.43829	2.95788e-07	-	-	-
comp68871_c1_seq2	0.226707	0.329753	0.104502	5.80547	0.430422	0.214243	2.35656	2.96228e-07	similar to GTP cyclohydrolase I	ref|XP_967029.1|	K01495
comp71793_c0_seq4	0.2457	0.0986931	0.0865029	0.345144	2.20269	1.21874	2.39088	2.97223e-07	-	-	-
comp66065_c0_seq1	0.0304936	0.0309134	0.00862116	0.507963	0.538971	0.263013	3.36826	2.99031e-07	-	-	-
comp72139_c0_seq2	0.00490576	0.0124332	0	0.115075	0.165767	0.035543	3.35317	2.99031e-07	hypothetical protein TcasGA2_TC010196	gb|EFA07190.1|	-
comp67326_c0_seq3	1897.42	2006.91	2514.23	821.309	702.767	1023.2	-2.24395	2.99175e-07	similar to tropomyosin 1 isoform 1	ref|XP_967128.1|	-
comp66946_c0_seq1	0	0	0	0.118293	0.00893276	0.124496	6.94446	3.05265e-07	hypothetical protein TcasGA2_TC014048	gb|EFA03914.1|	K12842
comp67930_c0_seq5	0	0	0	0.237489	0.0172932	0.00430385	6.95338	3.05265e-07	-	-	-
comp71008_c2_seq4	0	0	0	1.29614	0.0614574	0.428266	6.94549	3.05265e-07	-	-	-
comp72746_c0_seq2	0.387318	0.47118	0.109503	0	0.0536926	0	-4.678	3.05265e-07	-	-	-
comp70263_c1_seq1	9.22381	7.69559	6.90606	4.10887	2.4471	2.37025	-2.28981	3.06056e-07	similar to CG2021 CG2021-PA	ref|XP_972279.1|	K12627
comp72264_c0_seq8	0.292341	0.291073	0.177109	0.0905104	0.103125	0.027016	-2.62363	3.0671e-07	-	-	-
comp63584_c0_seq2	1758.71	2520.75	1414.11	658.068	613.097	894.505	-2.24179	3.07334e-07	similar to AGAP012394-PA	ref|XP_967272.1|	-
comp56934_c0_seq1	0.599939	0.529721	0.295459	0.0657919	0.11402	0.240368	-2.52623	3.10534e-07	escargot	ref|XP_966462.1|	K05706
comp67120_c0_seq1	0.0378169	0.0287531	0.0400935	0.491749	0.614347	0.254418	2.76423	3.11055e-07	-	-	-
comp70238_c0_seq9	1.74991	0.713456	1.01636	0.0969943	0.454845	0.433112	-2.59944	3.12315e-07	-	-	-
comp66875_c0_seq2	6.75433	8.67636	3.39674	66.3306	36.3489	55.3905	2.24346	3.13752e-07	similar to speckle-type poz protein	ref|XP_974110.1|	-
comp71163_c0_seq6	2.02255	0.0133576	0.0726413	0.0671908	0.00684967	0.443225	-2.49371	3.14556e-07	-	-	-
comp57623_c0_seq1	0.338081	0.0403218	0.118072	2.59615	1.77819	1.23502	2.67986	3.15345e-07	-	-	-
comp66709_c0_seq1	0.830169	0.253558	0.18957	4.77067	3.31419	2.3519	2.29764	3.17413e-07	similar to moladietz CG4482-PD	ref|XP_971705.1|	-
comp71548_c0_seq26	19.1315	17.7183	14.3604	6.61443	6.69292	6.27659	-2.24053	3.19612e-07	similar to RE15683p	ref|XP_970919.2|	K08815
comp68770_c1_seq5	4.0798	5.20963	5.2022	2.47493	1.81927	1.52512	-2.25025	3.21069e-07	-	-	-
comp50315_c0_seq1	5.49038	3.98658	2.65187	1.34783	1.39637	1.55689	-2.28786	3.22673e-07	-	-	-
comp59590_c0_seq1	0.619708	1.04052	0.197105	1.2048	13.0272	2.48547	2.38248	3.23862e-07	-	-	-
comp72513_c0_seq26	0.0546283	0.147681	0.0540559	2.39571	0.700498	0.0753887	2.67914	3.25173e-07	serine-enriched protein-like	ref|XP_004924149.1|	-
[truncated: 13,490 more rows]

## Sheet: Dataset S2
Dataset S2. KEGG enrichment of DETs after low temperature acclimation (P < 0.05).
ID	Description	GeneRatio	BgRatio	pvalue	qvalue	geneID
ko01110*	Biosynthesis of secondary metabolites	86/763	204/2455	0.000316978	0.0877529	comp64438_c0_seq1|K00002;comp62205_c0_seq1|K00016;comp62205_c0_seq2|K00016;comp68531_c0_seq2|K00021;comp65305_c1_seq1|K00025;comp70834_c1_seq1|K00026;comp67472_c0_seq1|K00026;comp70834_c1_seq2|K00026;comp70834_c1_seq3|K00026;comp70834_c1_seq7|K00026;comp67840_c0_seq1|K00033;comp38856_c0_seq1|K00036;comp66779_c0_seq1|K00106;comp67566_c0_seq3|K00111;comp67566_c0_seq4|K00111;comp65547_c0_seq2|K00121…
ko00260	Glycine, serine and threonine metabolism	14/763	22/2455	0.00158104	0.20181	comp73151_c0_seq2|K00108;comp68333_c0_seq1|K00108;comp73151_c0_seq10|K00108;comp70897_c0_seq2|K00108;comp67167_c0_seq1|K00273;comp63227_c0_seq2|K00273;comp67850_c0_seq1|K00314;comp67850_c0_seq2|K00314;comp61106_c0_seq1|K00552;comp67596_c0_seq2|K00600;comp65646_c0_seq1|K00605;comp66585_c0_seq4|K00827;comp38530_c0_seq1|K00830;comp64935_c0_seq1|K00830;comp69776_c0_seq1|K00831;comp68114_c0_seq1|K0162…
ko00040	Pentose and glucuronate interconversions	10/763	14/2455	0.00218691	0.20181	comp64438_c0_seq1|K00002;comp66234_c0_seq3|K00008;comp66858_c0_seq2|K00011;comp61569_c0_seq1|K00011;comp69129_c0_seq2|K00011;comp69129_c0_seq7|K00011;comp66858_c0_seq1|K00011;comp72253_c0_seq2|K00012;comp67144_c0_seq1|K00078;comp68789_c0_seq2|K00699;comp71510_c0_seq7|K00699;comp646600_c0_seq1|K00699;comp65606_c0_seq2|K00699;comp71510_c0_seq3|K00699;comp66431_c0_seq3|K00699;comp66561_c0_seq2|K0069…
ko00270	Cysteine and methionine metabolism	16/763	28/2455	0.00361059	0.247664	comp62205_c0_seq1|K00016;comp62205_c0_seq2|K00016;comp65305_c1_seq1|K00025;comp70834_c1_seq1|K00026;comp67472_c0_seq1|K00026;comp70834_c1_seq2|K00026;comp70834_c1_seq3|K00026;comp70834_c1_seq7|K00026;comp58811_c0_seq1|K00456;comp71082_c0_seq1|K00558;comp62853_c0_seq1|K00772;comp66070_c0_seq1|K00789;comp63484_c0_seq1|K00797;comp65089_c0_seq2|K00802;comp65089_c0_seq1|K00802;comp66628_c0_seq1|K00815…
ko04080	Neuroactive ligand-receptor interaction	18/763	34/2455	0.00619411	0.247664	comp57319_c0_seq1|K01312;comp62534_c0_seq1|K01312;comp37939_c0_seq1|K01312;comp993_c0_seq1|K04148;comp537623_c0_seq1|K04148;comp67476_c0_seq1|K04153;comp64946_c0_seq1|K04194;comp64946_c0_seq2|K04194;comp626749_c0_seq1|K04229;comp66339_c0_seq4|K04239;comp67935_c0_seq6|K04280;comp70008_c1_seq59|K04307;comp70008_c1_seq27|K04307;comp70008_c1_seq64|K04307;comp70167_c0_seq1|K04577;comp68293_c0_seq2|K04…
ko00790	Folate biosynthesis	9/763	14/2455	0.0104751	0.362492	comp66858_c0_seq2|K00011;comp61569_c0_seq1|K00011;comp69129_c0_seq2|K00011;comp69129_c0_seq7|K00011;comp66858_c0_seq1|K00011;comp51052_c0_seq1|K00357;comp67341_c1_seq11|K00500;comp67341_c1_seq6|K00500;comp26277_c0_seq1|K00502;comp65211_c0_seq5|K01077;comp32382_c0_seq1|K01077;comp69554_c0_seq1|K01077;comp37883_c0_seq1|K01077;comp65411_c0_seq2|K01307;comp65411_c0_seq4|K01307;comp65411_c0_seq1|K0130…
ko04727	GABAergic synapse	14/763	26/2455	0.0127303	0.391587	comp62630_c0_seq3|K01425;comp62630_c0_seq2|K01425;comp62630_c0_seq4|K01425;comp65687_c0_seq1|K01580;comp66107_c0_seq2|K01580;comp52956_c1_seq1|K01580;comp66414_c0_seq1|K04345;comp61447_c0_seq1|K04345;comp61447_c0_seq2|K04345;comp71033_c1_seq3|K04534;comp45595_c1_seq1|K04615;comp56312_c0_seq2|K04615;comp58700_c0_seq1|K04630;comp64618_c0_seq1|K05034;comp65356_c0_seq2|K05175;comp383206_c0_seq1|K0518…
ko04919	Thyroid hormone signaling pathway	19/763	39/2455	0.0152029	0.420879	comp71306_c1_seq8|K00408;comp71020_c0_seq1|K00922;comp73184_c0_seq1|K01539;comp73184_c0_seq9|K01539;comp73184_c0_seq8|K01539;comp73165_c0_seq1|K02599;comp66113_c0_seq7|K03083;comp66113_c0_seq2|K03083;comp66414_c0_seq1|K04345;comp61447_c0_seq1|K04345;comp61447_c0_seq2|K04345;comp72302_c0_seq8|K04371;comp72302_c0_seq5|K04371;comp69175_c2_seq2|K04399;comp62305_c0_seq1|K04503;comp68125_c0_seq2|K05692…
ko00330	Arginine and proline metabolism	11/763	20/2455	0.0219953	0.511477	comp63444_c0_seq1|K00128;comp67167_c0_seq1|K00273;comp63227_c0_seq2|K00273;comp50996_c0_seq1|K00286;comp68766_c0_seq1|K00294;comp68652_c0_seq1|K00318;comp70584_c0_seq1|K00472;comp63484_c0_seq1|K00797;comp65089_c0_seq2|K00802;comp65089_c0_seq1|K00802;comp73294_c0_seq1|K00934;comp68925_c0_seq1|K01476;comp66885_c0_seq2|K01581;comp66885_c0_seq1|K01581
ko01040	Biosynthesis of unsaturated fatty acids	7/763	11/2455	0.0260545	0.511477	comp68319_c0_seq2|K00232;comp68319_c0_seq4|K00232;comp71196_c0_seq1|K00232;comp68855_c0_seq1|K00232;comp65384_c0_seq1|K00507;comp67283_c0_seq4|K00507;comp70878_c1_seq3|K00507;comp70186_c1_seq1|K00507;comp67283_c0_seq2|K00507;comp67283_c0_seq1|K00507;comp67283_c0_seq3|K00507;comp65888_c0_seq2|K00507;comp65888_c0_seq1|K00507;comp362989_c0_seq1|K10247;comp66403_c0_seq3|K10249;comp66143_c0_seq1|K1025…
ko01212	Fatty acid metabolism	16/763	33/2455	0.0263904	0.511477	comp68319_c0_seq2|K00232;comp68319_c0_seq4|K00232;comp71196_c0_seq1|K00232;comp68855_c0_seq1|K00232;comp62607_c0_seq1|K00248;comp62607_c0_seq2|K00248;comp65384_c0_seq1|K00507;comp67283_c0_seq4|K00507;comp70878_c1_seq3|K00507;comp70186_c1_seq1|K00507;comp67283_c0_seq2|K00507;comp67283_c0_seq1|K00507;comp67283_c0_seq3|K00507;comp65888_c0_seq2|K00507;comp65888_c0_seq1|K00507;comp70860_c1_seq10|K0064…
ko00020	Citrate cycle (TCA cycle)	12/763	23/2455	0.0277131	0.511477	comp65305_c1_seq1|K00025;comp70834_c1_seq1|K00026;comp67472_c0_seq1|K00026;comp70834_c1_seq2|K00026;comp70834_c1_seq3|K00026;comp70834_c1_seq7|K00026;comp63287_c0_seq1|K00162;comp66060_c0_seq4|K00164;comp66060_c0_seq1|K00164;comp65797_c0_seq1|K00234;comp55872_c0_seq1|K00236;comp67747_c0_seq5|K00240;comp67747_c0_seq4|K00240;comp67747_c0_seq9|K00240;comp71092_c0_seq1|K00627;comp71478_c0_seq1|K00658…
ko00620	Pyruvate metabolism	12/763	23/2455	0.0277131	0.511477	comp62205_c0_seq1|K00016;comp62205_c0_seq2|K00016;comp65305_c1_seq1|K00025;comp70834_c1_seq1|K00026;comp67472_c0_seq1|K00026;comp70834_c1_seq2|K00026;comp70834_c1_seq3|K00026;comp70834_c1_seq7|K00026;comp64021_c0_seq1|K00029;comp51979_c0_seq1|K00101;comp63444_c0_seq1|K00128;comp63287_c0_seq1|K00162;comp71092_c0_seq1|K00627;comp65374_c1_seq2|K01512;comp56598_c0_seq2|K01512;comp65374_c1_seq1|K01512…
ko03050	Proteasome	17/763	36/2455	0.0298648	0.516739	comp70913_c2_seq1|K02727;comp55802_c0_seq1|K02728;comp73475_c0_seq1|K02730;comp38001_c0_seq1|K02731;comp61816_c0_seq1|K03028;comp64451_c0_seq1|K03029;comp58188_c0_seq2|K03030;comp58188_c0_seq3|K03030;comp58188_c0_seq1|K03030;comp70052_c0_seq1|K03032;comp38462_c0_seq1|K03036;comp69634_c0_seq2|K03037;comp69634_c0_seq6|K03037;comp59460_c0_seq1|K03038;comp67253_c0_seq1|K03039;comp66563_c0_seq1|K03061…
ko05134	Legionellosis	9/763	16/2455	0.0317891	0.51768	comp67538_c1_seq2|K02084;comp63043_c0_seq1|K03231;comp73211_c0_seq1|K03231;comp73215_c0_seq1|K03233;comp72071_c0_seq4|K03283;comp72071_c0_seq3|K03283;comp68528_c0_seq1|K03283;comp71375_c0_seq5|K03283;comp64841_c1_seq1|K03283;comp67093_c0_seq2|K04397;comp69175_c2_seq2|K04399;comp26556_c0_seq1|K07874;comp55692_c0_seq1|K08738;comp73041_c0_seq22|K10159;comp73041_c0_seq16|K10159;comp73041_c0_seq7|K101…
ko00062	Fatty acid elongation	8/763	14/2455	0.038254	0.550003	comp61310_c0_seq1|K01074;comp61310_c0_seq2|K01074;comp59493_c0_seq1|K07508;comp68783_c0_seq1|K07509;comp362989_c0_seq1|K10247;comp66403_c0_seq3|K10249;comp66143_c0_seq1|K10250;comp38947_c0_seq1|K10258;comp61321_c0_seq1|K10703
ko05203	Viral carcinogenesis	28/763	67/2455	0.0393019	0.550003	comp71020_c0_seq1|K00922;comp70762_c0_seq2|K02089;comp69088_c0_seq1|K02330;comp69088_c0_seq2|K02330;comp61444_c0_seq1|K03062;comp63895_c0_seq5|K03120;comp71532_c0_seq1|K03120;comp58477_c0_seq1|K03120;comp59863_c0_seq1|K03122;comp52493_c0_seq1|K03143;comp52493_c0_seq2|K03143;comp62007_c0_seq1|K03363;comp64990_c0_seq1|K03875;comp66414_c0_seq1|K04345;comp61447_c0_seq1|K04345;comp61447_c0_seq2|K04345…
ko04915	Estrogen signaling pathway	17/763	37/2455	0.039734	0.550003	comp71020_c0_seq1|K00922;comp66048_c0_seq2|K01379;comp55612_c0_seq1|K02183;comp72071_c0_seq4|K03283;comp72071_c0_seq3|K03283;comp68528_c0_seq1|K03283;comp71375_c0_seq5|K03283;comp64841_c1_seq1|K03283;comp70446_c0_seq1|K04079;comp66414_c0_seq1|K04345;comp61447_c0_seq1|K04345;comp61447_c0_seq2|K04345;comp72302_c0_seq8|K04371;comp72302_c0_seq5|K04371;comp55859_c0_seq1|K04448;comp71033_c1_seq3|K04534…
ko04921	Oxytocin signaling pathway	21/763	48/2455	0.0420751	0.554674	comp73179_c1_seq1|K00907;comp55612_c0_seq1|K02183;comp66406_c0_seq1|K03234;comp626749_c0_seq1|K04229;comp66414_c0_seq1|K04345;comp61447_c0_seq1|K04345;comp61447_c0_seq2|K04345;comp72302_c0_seq8|K04371;comp72302_c0_seq5|K04371;comp55859_c0_seq1|K04448;comp62305_c0_seq1|K04503;comp66190_c0_seq7|K04515;comp71033_c1_seq3|K04534;comp58700_c0_seq1|K04630;comp55701_c0_seq1|K04634;comp73200_c0_seq1|K0496…
ko05204	Chemical carcinogenesis	7/763	12/2455	0.0460455	0.566479	comp65547_c0_seq2|K00121;comp65547_c0_seq1|K00121;comp68789_c0_seq2|K00699;comp71510_c0_seq7|K00699;comp646600_c0_seq1|K00699;comp65606_c0_seq2|K00699;comp71510_c0_seq3|K00699;comp66431_c0_seq3|K00699;comp66561_c0_seq2|K00699;comp68789_c0_seq1|K00699;comp65926_c0_seq3|K00699;comp34340_c0_seq1|K00699;comp71510_c0_seq2|K00699;comp64716_c0_seq1|K00799;comp67371_c2_seq3|K00799;comp69496_c1_seq3|K0079…
ko01524	Platinum drug resistance	11/763	22/2455	0.0487175	0.566479	comp64716_c0_seq1|K00799;comp67371_c2_seq3|K00799;comp69496_c1_seq3|K00799;comp57161_c0_seq1|K00799;comp69496_c1_seq4|K00799;comp26777_c0_seq1|K00799;comp68487_c0_seq9|K00799;comp71020_c0_seq1|K00922;comp67538_c1_seq2|K02084;comp72302_c0_seq8|K04371;comp72302_c0_seq5|K04371;comp69175_c2_seq2|K04399;comp71758_c0_seq4|K08734;comp68254_c0_seq1|K08735;comp68254_c0_seq4|K08735;comp55692_c0_seq1|K08738…
*P < 0.01 in red section

## Sheet: Dataset S3
Dataset S3. Differently expressed transcripts after feeding asc-C9
Gene_ID	Expression levels (RPKM)						Log(C9/CK)	FDR	Gene description	Ref_ID	KO_ID
	CK_1*	CK_2	CK_3	C9_1	C9_2	C9_3
comp66461_c0_seq1	6.90116	0.669125	0.282098	400.515	905.442	514.48	7.85694	1.83819e-35	hypothetical protein TcasGA2_TC015245	gb|EFA05130.1|	-
comp67602_c0_seq1	1.0563	1.69671	0.0867993	100.154	359.292	402.954	8.24642	2.47434e-35	similar to CG11905 CG11905-PI	ref|XP_969743.2|	-
comp67845_c0_seq1	0.375573	0.143384	0.108499	300.978	534.653	100.311	10.5427	1.50477e-34	similar to CG3108 CG3108-PA	ref|XP_973407.2|	-
comp62047_c0_seq1	7.44104	1.7684	0.303798	503.603	609.286	215.124	7.12512	2.1424e-33	hypothetical protein TcasGA2_TC001770	gb|EFA10939.1|	K01183
comp67582_c0_seq2	0.0469466	0.71692	0	200.283	426.47	100.755	9.89543	3.48185e-33	-	-	-
comp71300_c0_seq4	398.366	613.627	504.145	1.95586	10.4213	43.3508	-4.76586	1.70413e-30	similar to BMKETTIN	ref|XP_971849.2|	-
comp51014_c0_seq4	300.335	496.395	6.0851	3.12195	0.693022	0	-7.71725	6.46694e-30	similar to AGAP004367-PA	ref|XP_971219.2|	-
comp55416_c1_seq2	2.55859	0.191179	0.108499	100.154	445.764	401.599	8.37287	1.31814e-28	hypothetical protein YQE_05819, partial	gb|ENN77749.1|	-
comp63650_c1_seq4	8305.82	1031.58	8045.32	92.929	3.82347	405.481	-5.11315	2.67208e-28	precursor of an antimircobial peptide with kunitz domain	dbj|BAD52444.1|	-
comp62076_c0_seq1	1786.89	1033.41	625.194	38.6025	2.37801	31.4693	-5.57159	4.57421e-28	arylphorin-like hexamerin	gb|AAM44045.1|AF509880_1	-
comp38386_c0_seq1	265.741	256.49	27.1899	387.337	21607.5	1481.12	5.41712	2.32891e-27	hypothetical protein TcasGA2_TC006664	gb|EFA08957.1|	-
comp63435_c0_seq1	1.78397	7.59935	1.64919	306.871	119.229	113.525	5.61212	2.32891e-27	serine protease P53	gb|EFA11567.1|	-
comp60318_c0_seq1	1102.96	6054.36	308.072	3.96319	7.7402	202.94	-5.1202	7.94779e-27	similar to conserved hypothetical protein	ref|XP_973588.1|	-
comp53200_c0_seq2	33.6373	700.646	1.45389	3.44849	5.3855	1.66563	-6.13078	2.90521e-26	-	-	-
comp70058_c0_seq2	3.45058	0.35846	0.0867993	200.103	581.355	3.53113	7.65459	5.70988e-26	hypothetical protein TcasGA2_TC015245	gb|EFA05130.1|	-
comp27664_c0_seq2	215.962	327.793	300.456	0.874989	4.07993	7.97281	-6.02906	2.32721e-25	hypothetical protein CAPTEDRAFT_202468	gb|ELU05955.1|	-
comp71300_c0_seq1	45.9608	458.327	0.477396	0.437495	0.792671	3.84205	-6.63685	2.91703e-25	hypothetical protein TcasGA2_TC030701	gb|EFA01440.1|	-
comp70058_c0_seq3	2.72291	0.119487	0.195298	300.206	140.112	102.954	7.48256	3.50457e-25	hypothetical protein TcasGA2_TC015245	gb|EFA05130.1|	-
comp66960_c0_seq1	0.798093	36.0611	0.433996	401.493	721.426	638.354	5.56156	7.93327e-25	-	-	-
comp50817_c0_seq1	474.349	135.211	2091.69	19.224	5.5487	97.6503	-4.46368	2.6968e-23	-	-	-
comp71471_c0_seq1	23.9663	682.201	503.255	3.0882	33.3855	6.10731	-4.82797	1.21002e-22	similar to AGAP010734-PA	ref|XP_967241.1|	-
comp71466_c0_seq1	2463.69	1990.77	18.5967	11.6579	90.621	519.165	-4.44495	1.69986e-22	hypothetical protein YQE_02432, partial	gb|ENN81063.1|	-
comp55416_c2_seq1	1.4084	0.0955893	0.0433996	0	237.981	102.265	7.7806	4.47483e-22	hypothetical protein YQE_05819, partial	gb|ENN77749.1|	-
comp72633_c2_seq6	132.366	644.224	0.976492	0.874989	1.3522	21.3423	-5.04398	4.85495e-22	hypothetical protein YQE_01906, partial	gb|ENN81700.1|	-
comp64004_c0_seq1	351.067	1990.77	13.3888	5.68743	69.7318	28.0492	-4.5086	8.36517e-22	similar to Cuticular protein 67B CG3672-PA	ref|XP_001814292.1|	-
comp70108_c1_seq2	72.8142	222.088	100.412	0.30882	1.30558	5.21897	-5.85426	9.3165e-22	hypothetical protein YQE_02432, partial	gb|ENN81063.1|	-
comp49364_c0_seq1	37736	4621.89	769.563	1147.39	7.36718	579.972	-4.63582	1.34273e-21	arylphorin-like hexameric storage protein 2	gb|AAP45006.1|	-
comp70821_c0_seq2	0.187787	1.48163	0	100.051	114.597	92.5318	7.5236	1.93298e-21	-	-	-
comp68933_c0_seq1	1.03283	0.477947	0	90.2573	205.878	41.1548	7.80256	4.43565e-21	hypothetical protein TcasGA2_TC000163	gb|EEZ97801.1|	-
comp66512_c0_seq1	3.70878	1.38604	0.390597	100.978	323.426	4.97468	6.2905	4.61519e-21	hypothetical protein TcasGA2_TC001783	gb|EFA13543.1|	-
comp66287_c0_seq1	179.098	54.4449	71.9566	0.874989	0.116569	0.599626	-7.58492	9.98615e-21	chitinase 8 precursor	ref|NP_001038094.1|	K01183
comp49390_c0_seq1	33.5199	219.736	0.412297	0.36029	0.582847	0.0888335	-7.9414	1.08413e-20	larval cuticle protein 12.6	gb|AAM66719.1|AF518324_1	-
comp55416_c0_seq1	1.94829	0	0	80.0772	203.736	41.7323	7.38451	1.1273e-20	hypothetical protein YQE_05819, partial	gb|ENN77749.1|	-
comp72075_c1_seq17	2503.5	8861.87	19.1609	19.5071	50.3346	555.254	-4.18685	1.81532e-20	hypothetical protein YQE_00784, partial	gb|ENN82847.1|	-
comp72075_c1_seq7	1202.12	4475.97	9.48282	8.3896	40.4729	266.523	-4.17262	3.68465e-20	hypothetical protein YQE_00784, partial	gb|ENN82847.1|	-
comp68125_c0_seq2	2426.51	5821.87	20.2025	12.1212	131.42	323.665	-4.14551	3.85254e-20	-	-	K05692
comp68125_c0_seq9	3102.35	7354.04	26.4087	16.7792	164.829	415.852	-4.13304	4.35638e-20	-	-	K05692
comp197126_c0_seq1	110.117	383.081	200.477	0.591904	8.67276	16.8562	-4.73099	5.33062e-20	-	-	-
comp70632_c0_seq1	57.3923	235.925	100.477	0.10294	2.91423	6.99564	-5.29752	6.63645e-20	similar to BMKETTIN	ref|XP_971849.2|	-
comp70853_c0_seq3	1203.52	4170.94	5.94575	4.27201	57.8184	246.535	-4.12379	7.65178e-20	similar to Myosin heavy chain CG17927-PF isoform 3	ref|XP_001813596.1|	-
comp70853_c0_seq11	1151.51	3412.71	505.382	3.37128	58.2614	231.145	-4.11399	8.70618e-20	similar to Myosin heavy chain CG17927-PF isoform 7	ref|XP_001814139.1|	K10352
comp70853_c0_seq8	1281.31	4032.36	406.38	4.78671	66.0016	261.837	-4.10406	9.65127e-20	similar to Myosin heavy chain CG17927-PF isoform 3	ref|XP_001813596.1|	-
comp70853_c0_seq1	1334.53	4132.34	426.987	5.17273	66.1181	271.742	-4.10279	1.01045e-19	similar to Myosin heavy chain CG17927-PF isoform 2	ref|XP_001813466.1|	K10352
comp70853_c0_seq13	1151.91	3212.71	805.989	4.1176	56.8159	234.143	-4.13117	1.08705e-19	similar to Myosin heavy chain CG17927-PF isoform 3	ref|XP_001813596.1|	-
comp70254_c0_seq1	40.5854	33.9103	7.87704	519.816	1335.09	221.986	4.65612	1.14381e-19	chitinase	dbj|BAG13449.1|	K01183
comp70853_c0_seq4	1162.21	4057.22	7.35624	5.35288	58.1914	246.513	-4.07532	1.60011e-19	hypothetical protein YQE_12088, partial	gb|ENN71158.1|	-
comp70853_c0_seq2	1064.54	3683.08	6.20615	4.29774	54.9741	221.928	-4.07942	1.69869e-19	similar to Myosin heavy chain CG17927-PF isoform 3	ref|XP_001813596.1|	-
comp69938_c0_seq1	85.0204	292.647	0.368897	0.10294	5.52539	3.73101	-5.33597	1.71973e-19	similar to GA21392-PA	ref|XP_967401.1|	-
comp70853_c0_seq9	945.646	3561.44	6.29295	4.01466	53.1789	210.78	-4.07405	1.80221e-19	similar to Myosin heavy chain CG17927-PF isoform 6	ref|XP_001814083.1|	-
comp70853_c0_seq6	1031.07	3557.71	6.22785	4.16907	52.2697	217.398	-4.06868	1.91961e-19	similar to Myosin heavy chain CG17927-PF isoform 3	ref|XP_001813596.1|	-
comp70853_c0_seq10	822.317	3064.23	5.27306	3.42275	44.1098	188.949	-4.04065	3.75151e-19	similar to Myosin heavy chain CG17927-PF isoform 6	ref|XP_001814083.1|	-
comp72075_c1_seq3	952.383	3502.8	6.22785	6.92271	41.0091	224.438	-4.03386	4.00037e-19	hypothetical protein YQE_00903, partial	gb|ENN82729.1|	-
comp71852_c0_seq1	15.4454	9.08098	2.34358	208.081	572.062	8.43919	4.87519	7.85121e-19	chitinase	dbj|BAG13449.1|	-
comp26545_c0_seq1	3238.4	11096.6	31.1609	21.1284	159.863	758.172	-3.93515	8.16185e-19	muscle protein 20-like protein	gb|AAY68367.1|	-
comp57928_c0_seq1	194.476	14.3623	26.5606	0.30882	0.0466277	3.33126	-5.99663	8.16185e-19	-	-	-
comp62346_c0_seq2	1.59619	3.51291	0.173599	88.4925	145.581	125.663	6.08953	8.63376e-19	uncharacterized protein LOC100160144	ref|NP_001155426.1|	-
comp50827_c0_seq1	693.308	1945.29	207.443	5.01832	57.492	118.415	-3.97549	1.80089e-18	unknown	gb|AEE62139.1|	-
comp63650_c1_seq3	111.076	14.2906	143.284	1.85292	0.186511	3.77543	-5.52984	2.27117e-18	-	-	-
comp71852_c0_seq2	19.6002	9.8457	3.12477	108.673	460.795	310.127	4.75519	2.97656e-18	chitinase	dbj|BAG13449.1|	-
comp58189_c0_seq1	64.7629	346.655	71.085	4.58083	0.746044	8.2171	-5.15481	4.55315e-18	-	-	-
comp55729_c0_seq1	25.1634	110.251	141.801	8.44107	0.163197	0.13325	-4.98764	6.35503e-18	-	-	-
comp71300_c0_seq2	878.325	2015.32	813.906	4.04039	63.6702	186.884	-3.8642	8.11494e-18	similar to BMKETTIN	ref|XP_971849.2|	-
comp68528_c0_seq1	1.05513	9.79182	28.6044	175.205	584.122	1.30199	4.26905	8.15169e-18	similar to heat shock protein 70 B2	ref|XP_973521.1|	K03283
comp69355_c0_seq18	112.156	387.758	0.672695	0.386025	5.80515	15.9456	-4.4991	9.01565e-18	-	-	-
comp65779_c0_seq1	84.058	423.269	46.8065	1.26101	0.41965	26.1393	-4.31604	1.50747e-17	phospholipase B1, membrane-associated-like	ref|XP_001605537.1|	-
comp71300_c0_seq3	1081.3	3458.44	5.88065	4.68377	81.412	238.651	-3.80709	1.53031e-17	similar to BMKETTIN	ref|XP_971849.2|	-
comp69355_c0_seq19	282.22	901.049	1.71429	1.05513	17.6253	55.0546	-4.00637	1.58197e-17	similar to BMKETTIN	ref|XP_971849.2|	-
comp59505_c0_seq1	0.28168	0.955893	0.433996	0	206.188	5.79639	6.98661	1.59993e-17	hypothetical protein LOC100650288	ref|XP_003397825.1|	-
comp69355_c0_seq6	229.499	747.126	1.23689	1.18381	17.0891	40.7968	-4.04914	1.92009e-17	similar to BMKETTIN	ref|XP_971849.2|	-
comp61132_c0_seq5	234.757	1075.43	2.16998	1.05513	4.00998	78.5066	-3.973	2.28264e-17	similar to CG33205 CG33205-PH	ref|XP_972702.1|	-
comp71916_c0_seq7	910.647	2464.72	5.40326	2.83085	27.7202	210.669	-3.80893	2.51519e-17	similar to muscle LIM protein isoform 1	ref|XP_967871.1|	-
comp59063_c0_seq2	287.759	16.3458	11.6311	2.98526	0.629474	5.10793	-5.17781	2.52227e-17	-	-	-
comp62671_c0_seq1	0	0.0477947	0	0	180.426	0	11.8823	2.9243e-17	-	-	-
comp67326_c0_seq10	936.844	2085.77	808.94	5.99625	75.7234	201.719	-3.75682	4.07637e-17	similar to tropomyosin 1 isoform 1	ref|XP_967128.1|	K10374
comp69355_c0_seq7	311.139	907.079	91.6709	1.38969	21.7518	63.3605	-3.92057	4.07637e-17	similar to BMKETTIN	ref|XP_971849.2|	-
comp69355_c0_seq11	103.024	264.73	70.4557	0.46323	5.3855	15.2794	-4.37439	4.29185e-17	-	-	-
comp57473_c0_seq1	2766.28	8213.49	37.7794	27.3048	137.039	676.601	-3.71165	4.31216e-17	similar to myosin light chain	ref|XP_974688.1|	-
comp69431_c0_seq12	772.037	2088.29	405.034	3.21687	82.7409	156.725	-3.7501	4.74778e-17	fau protein	dbj|BAM17963.1|	-
comp69355_c0_seq14	261.751	541.066	301.931	1.59557	18.8143	51.0571	-3.9503	5.81623e-17	similar to BMKETTIN	ref|XP_971849.2|	-
comp69355_c0_seq8	102.226	279.257	50.7595	0.669109	4.61615	14.4577	-4.45244	5.81623e-17	similar to BMKETTIN	ref|XP_971849.2|	-
comp61132_c0_seq1	229.147	802.708	201.736	1.00366	4.12655	78.3068	-3.88603	7.22895e-17	similar to CG33205 CG33205-PH	ref|XP_972702.1|	-
comp71916_c0_seq6	249.897	438.762	301.888	1.13234	7.36718	55.9429	-3.94214	8.09244e-17	hypothetical protein YQE_05068, partial	gb|ENN78468.1|	-
comp71916_c0_seq5	257.221	637.495	101.497	1.31248	6.15486	57.6308	-3.93577	1.03908e-16	hypothetical protein YQE_05068, partial	gb|ENN78468.1|	-
comp71916_c0_seq2	684.505	1034.66	706.445	2.49629	22.5678	162.743	-3.69102	2.78826e-16	hypothetical protein YQE_05068, partial	gb|ENN78468.1|	K09377
comp71916_c0_seq4	656.948	1127.53	505.208	3.13967	20.5628	152.327	-3.70126	2.81395e-16	similar to muscle LIM protein isoform 1	ref|XP_967871.1|	-
comp62346_c0_seq1	1.33798	2.50922	0.303798	97.4117	139.595	3.73101	5.85786	3.5475e-16	uncharacterized protein LOC100160144	ref|NP_001155426.1|	-
comp67326_c0_seq3	663.098	1896.85	5.49006	4.58083	52.6194	146.42	-3.65525	3.7638e-16	similar to tropomyosin 1 isoform 1	ref|XP_967128.1|	-
comp50831_c0_seq1	953.111	2923.31	15.9277	11.066	39.4237	263.769	-3.63062	3.79689e-16	similar to myosin 1 light chain isoform 2	ref|XP_976209.1|	-
comp71916_c0_seq3	1012.57	2383.14	13.6058	6.92271	46.7909	220.796	-3.63455	4.21672e-16	LIM protein	gb|AAT91723.1|	-
comp67687_c0_seq12	1081.89	4043.29	513.931	10.8087	56.9091	402.105	-3.58528	4.5817e-16	similar to troponin I isoform 2	ref|XP_001808212.1|	-
comp65595_c2_seq2	237.101	74.9228	31.1392	2.26468	2.47127	10.7489	-4.46997	5.74209e-16	hypothetical protein TcasGA2_TC013978	gb|EFA03860.1|	-
comp59558_c1_seq3	2095.6	7373.02	23.349	22.0291	207.167	588.322	-3.53738	6.62027e-16	similar to upheld CG7107-PG isoform 8	ref|XP_976237.1|	K12046
comp50831_c0_seq2	528.854	1074.53	607.096	5.55875	22.8476	148.085	-3.64669	6.70453e-16	similar to myosin 1 light chain isoform 2	ref|XP_976209.1|	-
comp51014_c0_seq2	0.7042	0.119487	0	50.1287	77.2786	51.2659	7.76101	6.93066e-16	-	-	-
comp70821_c0_seq1	0	1.24266	0	0	101.543	70.533	7.11347	1.26329e-15	-	-	-
comp67687_c0_seq1	237.48	621.157	413.906	3.1654	12.4263	83.7478	-3.6792	1.57454e-15	hypothetical protein TcasGA2_TC008240	gb|EFA02535.1|	-
comp61132_c0_seq7	65.6314	256.459	50.5859	0.20588	2.05162	17.6557	-4.22613	1.6425e-15	hypothetical protein LOC100118405	ref|XP_001599831.1|	-
comp63132_c0_seq1	58.6598	111.007	40.9982	0.20588	1.91174	4.39726	-5.01507	1.71253e-15	similar to cathepsin l	ref|XP_970951.1|	-
comp67687_c0_seq3	238.372	1015.02	62.9729	2.0588	13.0791	83.5479	-3.73757	1.72654e-15	hypothetical protein TcasGA2_TC008240	gb|EFA02535.1|	-
comp61132_c0_seq3	75.7249	254.565	110.738	0.46323	3.47377	23.0967	-4.02804	2.20843e-15	hypothetical protein LOC100118405	ref|XP_001599831.1|	-
comp65775_c0_seq1	64.0374	42.2463	185.288	1.72424	0.373022	17.3225	-3.90825	2.20843e-15	similar to alcohol dehydrogenase	ref|XP_968905.1|	-
comp67687_c0_seq2	230.719	918.385	73.7541	1.85292	13.219	84.7694	-3.61448	2.24285e-15	hypothetical protein TcasGA2_TC008240	gb|EFA02535.1|	-
comp59558_c1_seq1	2012.32	5737.08	718.141	19.3784	179.354	576.13	-3.44993	3.01277e-15	hypothetical protein TcasGA2_TC000933	gb|EEZ98444.1|	K12046
comp61132_c0_seq4	231.118	735.591	301.454	0.900724	3.94004	100.249	-3.59305	4.38384e-15	similar to CG33205 CG33205-PH	ref|XP_972702.1|	-
comp63167_c0_seq1	115.418	6.33279	19.5298	0.926459	0	0.355334	-6.78426	4.73733e-15	hypothetical protein TcasGA2_TC009650	gb|EFA06719.1|	-
comp61132_c0_seq2	242.292	791.152	311.714	1.31248	2.49458	109.554	-3.56878	5.90279e-15	similar to CG33205 CG33205-PH	ref|XP_972702.1|	-
comp73117_c0_seq3	222.879	600.584	231.584	1.59557	26.1115	56.2316	-3.65183	6.26134e-15	hypothetical protein YQE_05183, partial	gb|ENN78382.1|	-
comp72001_c0_seq2	5.25802	1.33825	1.43219	120.695	154.797	4.26401	5.1229	6.59019e-15	similar to AGAP009450-PA	ref|XP_973867.1|	-
comp68125_c0_seq11	2686.12	5888.94	488.882	95.7856	295.13	452.474	-3.42587	7.72457e-15	-	-	K05692
comp70091_c0_seq1	34.318	302.189	311.866	1.13234	43.5503	5.06351	-3.70417	8.9245e-15	similar to GA22033-PA	ref|XP_001807996.1|	-
comp57598_c0_seq1	328.767	655.617	341.172	1.33822	34.7843	84.6139	-3.45666	9.06615e-15	similar to sarcalumenin	ref|XP_969014.1|	-
comp67326_c0_seq17	640	1146.99	648.116	11.2977	43.2006	182.087	-3.36355	9.56739e-15	tropomyosin-2 isoform 1	ref|NP_001103782.1|	K10373
comp67590_c0_seq1	11.6897	151.015	80.6944	0.720579	8.29974	1.55459	-4.52461	9.8395e-15	hypothetical protein YQE_05552, partial	gb|ENN77874.1|	-
comp67837_c1_seq5	312.336	502.091	99.4177	4.86391	7.18067	60.1625	-3.66174	1.06186e-14	minus-C odorant binding protein 3	gb|ADD82416.1|	-
comp51097_c0_seq1	572.514	432.733	647.458	40.7385	22.6844	88.2783	-3.44552	1.1188e-14	similar to ferritin GF1	ref|XP_967895.1|	K00522
comp65615_c0_seq1	3655.36	13922.7	32.3327	20.1248	361.715	1365.57	-3.33314	1.26732e-14	unknown	gb|AEE62511.1|	-
comp67582_c0_seq1	0	0.071692	0	0	133.332	0	10.8609	1.58551e-14	hypothetical protein TcasGA2_TC001169	gb|EEZ98641.1|	-
comp71194_c0_seq2	695.655	2143.26	604.557	3.0882	29.119	299.547	-3.37568	4.17266e-14	hypothetical protein TcasGA2_TC006684	gb|EFA08977.1|	-
comp73117_c0_seq2	224.076	615.114	211.953	1.67277	27.9766	63.8713	-3.49053	4.58671e-14	hypothetical protein YQE_05183, partial	gb|ENN78382.1|	-
comp60993_c0_seq1	179.97	4.20593	151.486	0.20588	4.96585	18.7217	-3.81233	4.69096e-14	similar to Sarcoplasmic calcium-binding protein 2 CG14904-PA	ref|XP_973286.2|	-
comp73117_c0_seq4	217.457	579.15	221.562	1.67277	27.2539	62.9386	-3.47032	4.69096e-14	hypothetical protein YQE_05183, partial	gb|ENN78382.1|	-
comp73117_c0_seq1	211.729	667.63	91.8662	1.72424	24.9925	62.4056	-3.44595	5.01288e-14	hypothetical protein YQE_05183, partial	gb|ENN78382.1|	-
comp66085_c0_seq1	375.878	22.8697	187.161	4.96685	5.40882	39.22	-3.56239	5.1888e-14	similar to beta-glucosidase	ref|XP_966332.1|	-
comp67278_c0_seq17	65.1619	226.905	3.51537	3.29408	1.44546	13.2806	-4.03588	5.92128e-14	isovaleryl coenzyme A dehydrogenase	ref|NP_001129356.1|	K00253
comp71194_c0_seq6	661.079	2368.08	3.77577	2.95952	25.9483	276.294	-3.31288	5.92128e-14	hypothetical protein TcasGA2_TC006684	gb|EFA08977.1|	-
comp67278_c0_seq10	61.2654	228.554	4.01447	3.49996	1.91174	11.8371	-4.09044	6.36575e-14	isovaleryl coenzyme A dehydrogenase	ref|NP_001129356.1|	K00253
comp66609_c0_seq2	224.874	569.354	4.99096	7.25726	18.5578	41.8628	-3.56183	6.82771e-14	similar to Limpet CG32171-PD isoform 3	ref|XP_975988.1|	-
comp70811_c0_seq1	2.37081	1.17097	0.564195	1.18381	186.884	1.37692	5.52791	7.08349e-14	hypothetical protein TcasGA2_TC007300	gb|EFA01720.1|	-
comp55416_c1_seq5	0.469466	0.0477947	0	0.025735	117.875	3.79763	7.8782	8.35275e-14	hypothetical protein YQE_05819, partial	gb|ENN77749.1|	-
comp62201_c0_seq1	213.983	3.5607	1.71429	0.05147	0.256453	9.41635	-4.49489	1.06182e-13	-	-	-
comp69987_c0_seq1	82.7904	109.784	3.45027	0.20588	5.24562	3.68659	-4.423	1.60515e-13	laccase 1	ref|NP_001034514.1|	K00423
comp70522_c0_seq1	1.80745	2.53312	0.0433996	0	192.176	2.08759	5.46964	2.07019e-13	similar to AGAP002316-PA	ref|XP_968199.1|	-
comp37921_c0_seq1	160.417	528.667	126.966	6.02198	5.40882	61.2507	-3.489	2.20968e-13	unknown	gb|AEE62293.1|	-
comp71194_c0_seq5	282.29	826.714	111.389	1.26101	16.2498	105.179	-3.31426	3.24866e-13	similar to CG6108 CG6108-PA	ref|XP_001812683.1|	-
comp62201_c0_seq2	47.1788	12.3897	50.8246	0	0.0932555	0.577418	-7.36282	3.42373e-13	-	-	-
comp61154_c0_seq8	69.7158	212.275	61.4105	1.44116	2.63447	21.6976	-3.73595	4.35918e-13	unknown	gb|AEE62424.1|	-
comp62996_c0_seq1	618.569	23.9451	67.2044	7.05138	12.0066	46.4821	-3.4368	6.00277e-13	similar to AMP dependent coa ligase	ref|XP_969764.1|	-
comp51865_c0_seq1	14.1779	81.5138	0.477396	0.15441	0.30308	0.355334	-6.88649	6.27789e-13	larval cuticle protein 12.6	gb|AAM66719.1|AF518324_1	-
comp67574_c0_seq4	44.5758	79.9366	0.130199	0.15441	0.41965	2.73163	-5.2367	6.99595e-13	hypothetical protein TcasGA2_TC007258	gb|EFA01684.1|	-
comp38565_c0_seq1	115.465	301.584	0.390597	0.591904	7.0641	26.2059	-3.62383	7.34764e-13	chemosensory protein 12 precursor	ref|NP_001039280.1|	-
comp63442_c0_seq1	0.28168	0	0.195298	0.025735	109.295	0.0888335	7.84161	7.63085e-13	hypothetical protein TcasGA2_TC006978	gb|EFA12925.1|	-
comp64453_c0_seq1	4.27214	2.29414	0.368897	48.1065	76.2528	57.1955	4.71033	8.59695e-13	hypothetical protein YQE_12244, partial	gb|ENN71060.1|	-
comp67278_c0_seq2	57.627	200.068	3.81917	3.26834	1.81848	12.2368	-3.91608	8.59695e-13	isovaleryl coenzyme A dehydrogenase	ref|NP_001129356.1|	K00253
comp69789_c0_seq29	26.8065	119.104	0.130199	0.25735	1.25895	3.93088	-4.74472	8.6188e-13	hypothetical protein TcasGA2_TC000684	gb|EEZ98245.1|	-
comp69431_c0_seq21	75.2555	107.07	110.282	0.386025	8.97584	10.5268	-3.87895	9.8231e-13	-	-	-
comp73394_c0_seq1	218.724	398.737	111.237	1.08087	25.925	44.6833	-3.3455	1.12457e-12	similar to calponin/transgelin	ref|XP_967040.1|	-
comp60780_c0_seq1	0.234733	0	0.0216998	0	57.1039	50.2221	8.7092	1.13434e-12	similar to cuticular protein 13 from Low Complexity family (AGAP009758-PA)	ref|XP_966784.1|	-
comp60287_c0_seq1	0.7042	1.33825	8.44123	50.2089	147.95	57.875	4.61012	1.23181e-12	similar to glucosyl/glucuronosyl transferases	ref|XP_969321.2|	-
comp61132_c0_seq8	52.8384	222.536	40.4123	0.283085	1.07244	23.341	-3.67657	1.27938e-12	conserved hypothetical protein	dbj|BAN20719.1|	-
comp69431_c0_seq24	34.2006	101.663	40.1736	0.10294	0.466277	7.59527	-4.43038	1.30237e-12	similar to conserved hypothetical protein	ref|XP_970759.2|	-
comp55804_c0_seq1	0.0469466	0.119487	0.0433996	10.0515	73.1872	22.0432	8.9708	1.37809e-12	-	-	-
comp64641_c0_seq1	19.6237	89.4129	10.0651	0.128675	1.04912	1.66563	-5.38842	1.55917e-12	hypothetical protein YQE_05183, partial	gb|ENN78382.1|	-
comp67278_c0_seq7	57.0871	162.625	44.1013	3.88598	1.81848	11.0154	-3.97989	1.59897e-12	isovaleryl coenzyme A dehydrogenase	ref|NP_001129356.1|	K00253
comp26590_c0_seq1	1851.76	260.027	1709.01	198.185	26.3214	219.774	-3.10433	2.07113e-12	diapause-associated transcript-2	gb|AAN05630.1|	-
comp67278_c0_seq5	63.6596	234.624	7.61664	4.27201	2.77435	15.9012	-3.73665	2.08169e-12	isovaleryl coenzyme A dehydrogenase	ref|NP_001129356.1|	K00253
comp67613_c0_seq1	9.99963	8.50745	7.68174	38.6539	363.02	25.6729	4.02839	2.71326e-12	similar to stathmin	ref|XP_975021.1|	K04381
comp69789_c0_seq20	26.8535	101.314	10.217	0.15441	1.49209	4.39726	-4.51709	2.73066e-12	-	-	-
comp61133_c0_seq1	22.7691	15.2943	25.6492	468.84	43.6436	181.798	3.44587	3.20092e-12	hypothetical protein YQE_04233, partial	gb|ENN79324.1|	-
comp25944_c0_seq1	7.51461	0.862613	3.93088	71.2181	17.8513	111.407	4.02575	3.77713e-12	diapause-associated transcript-2	gb|AAN05630.1|	-
comp58782_c0_seq1	624.32	1889.11	12.4123	6.40801	64.696	234.276	-3.04808	3.8271e-12	similar to muscular protein 20	ref|XP_972465.1|	-
comp69431_c0_seq48	30.2571	135.163	0.303798	0.36029	0.629474	7.1511	-4.34746	5.1351e-12	hypothetical protein YQE_10280, partial	gb|ENN73076.1|	-
comp69978_c0_seq1	18.45	9.10488	4.29657	132.842	213.611	118.655	3.86813	5.1351e-12	hypothetical protein YQE_12942, partial	gb|ENN70438.1|	K10859
comp56057_c0_seq1	38.1911	63.2323	10.0434	0.25735	0.0932555	0.599626	-6.87412	5.49108e-12	-	-	-
comp69087_c0_seq1	411.675	1232.4	112.412	5.84184	16.786	187.017	-3.06667	6.07975e-12	-	-	-
comp72608_c0_seq5	441.463	1375.11	196.477	18.2976	99.5269	129.319	-3.02596	6.07975e-12	hypothetical protein YQE_05867, partial	gb|ENN77571.1|	-
comp61132_c0_seq6	47.6274	215.604	20.2604	0.231615	0.955869	21.853	-3.62106	6.75367e-12	hypothetical protein LOC100118405	ref|XP_001599831.1|	-
comp67613_c0_seq2	6.36127	5.16182	4.60036	21.4887	253.468	15.1683	4.16944	6.80226e-12	similar to stathmin	ref|XP_975021.1|	K04381
comp63747_c1_seq11	0.180145	0.163197	0.155459	10.7511	61.9917	10.1953	7.37743	7.7497e-12	odorant binding protein 1	gb|ABR53888.1|	-
comp67278_c0_seq9	58.6129	151.989	23.6022	3.34555	1.56203	11.5928	-3.8272	8.94368e-12	isovaleryl coenzyme A dehydrogenase	ref|NP_001129356.1|	K00253
comp66023_c0_seq5	133.915	3.84747	7.33454	1.69851	0.139883	3.06476	-4.88717	9.18578e-12	similar to AGAP001425-PA	ref|XP_971635.1|	-
comp69789_c0_seq15	27.3699	111.983	0.130199	0.05147	1.53872	4.48609	-4.52076	1.06624e-11	hypothetical protein TcasGA2_TC000684	gb|EEZ98245.1|	-
comp64156_c1_seq1	94.5975	52.0723	54.1194	161.281	1731.01	260.504	3.42246	1.1249e-11	similar to AGAP010510-PA	ref|XP_967348.1|	K07375
comp72100_c1_seq2	141.708	252.284	6.50995	4.55509	4.21981	28.4267	-3.42837	1.25203e-11	-	-	-
comp69789_c0_seq10	21.5955	85.2657	0.130199	0.10294	1.30558	2.48734	-4.77941	1.29452e-11	hypothetical protein TcasGA2_TC000684	gb|EEZ98245.1|	-
comp67326_c0_seq24	217.316	665.756	10.5244	8.85283	25.5986	67.6023	-3.13029	1.3081e-11	RecName: Full=Tropomyosin-1, isoforms 9A/A/B; AltName: Full=Cytoskeletal tropomyosin; AltName: Full=Tropomyosin II	sp|P06754.2|TPM1_DROME	-
comp72792_c0_seq2	11.4785	10.252	6.14105	73.7307	283.17	14.1689	3.73483	1.48985e-11	similar to laminin gamma 1 chain	ref|XP_968632.1|	-
comp67278_c0_seq14	58.472	175.765	3.51537	3.65437	1.39883	11.8371	-3.81519	1.4938e-11	isovaleryl coenzyme A dehydrogenase	ref|NP_001129356.1|	K00253
comp60424_c0_seq1	0.0938933	0.143384	0	0.025735	92.0898	0.13325	8.60281	1.49926e-11	-	-	-
comp64037_c0_seq1	1.0563	41.2468	75.4069	3.70584	0.326394	0.621835	-4.6606	1.62904e-11	uncharacterized protein K02A2.6-like	ref|XP_003197819.1|	-
comp70108_c1_seq3	43.0031	74.2251	0.195298	0.128675	0.792671	3.39788	-4.7648	1.67813e-11	hypothetical protein TcasGA2_TC004721	gb|EFA11121.1|	-
comp70560_c0_seq3	220.532	867.999	212.04	0.874989	42.2914	91.8095	-3.26837	1.78177e-11	hypothetical protein TcasGA2_TC003200	gb|EFA00358.1|	-
comp57634_c0_seq1	0.3521	0.406255	65.6854	0.386025	0.186511	0.177667	-6.46871	1.86644e-11	cuticular protein	emb|CAD57741.1|	-
comp60062_c0_seq1	21.8771	112.58	0.433996	0.20588	2.70441	2.75384	-4.5738	1.86644e-11	hypothetical protein YQE_02146, partial	gb|ENN81453.1|	-
comp71563_c1_seq1	21.7832	33.3607	0.694394	30.0585	594.667	24.4514	3.53928	1.89076e-11	-	-	-
comp60442_c0_seq1	70.6547	7.31258	13.5407	0.15441	0	1.39913	-5.88027	2.13697e-11	-	-	-
comp71563_c1_seq2	21.6659	38.6659	0.650995	33.5327	640.432	28.8709	3.52671	2.13697e-11	-	-	-
comp61787_c0_seq1	29.7407	5.04234	37.2803	0.10294	0.139883	0.177667	-7.42105	2.31417e-11	similar to putative zinc-containing alcohol dehydrogenase	ref|XP_968461.1|	-
comp70108_c1_seq7	40.022	74.8464	0.151899	0.20588	0.512905	2.66501	-5.0871	2.31417e-11	hypothetical protein TcasGA2_TC004721	gb|EFA11121.1|	-
comp60844_c0_seq1	19.3185	21.3403	29.4033	144.013	573.731	81.7046	3.5123	2.45118e-11	similar to fascin	ref|XP_972494.1|	-
comp69789_c0_seq19	24.1306	97.6445	0.173599	0.25735	1.21232	3.77543	-4.53916	3.15229e-11	hypothetical protein TcasGA2_TC000684	gb|EEZ98245.1|	-
comp69789_c0_seq31	24.647	96.6408	0.0867993	0.05147	1.28226	3.9753	-4.51487	3.15229e-11	hypothetical protein TcasGA2_TC000684	gb|EEZ98245.1|	-
comp56297_c0_seq1	12.9807	53.9014	10.1302	0.10294	0	0.0888335	-8.64954	3.72056e-11	hypothetical protein YQE_00075, partial	gb|ENN83570.1|	-
comp69431_c0_seq31	25.4216	84.8854	20.2604	0.10294	1.23563	5.15234	-4.33023	3.95148e-11	similar to conserved hypothetical protein	ref|XP_970759.2|	-
comp60414_c0_seq1	92.9074	35.5831	986.431	3763.17	5084.92	2687.73	3.37111	3.95333e-11	minus-C odorant binding protein 4	gb|ADD82417.1|	-
comp69899_c0_seq2	199.523	573.273	19.7468	17.2682	26.2281	51.1681	-3.0656	4.54513e-11	similar to paxillin	ref|XP_969819.2|	K05760
comp69431_c0_seq37	19.6941	79.2196	0.390597	0.20588	0.373022	3.35347	-4.65839	5.69288e-11	hypothetical protein YQE_10280, partial	gb|ENN73076.1|	-
comp72100_c1_seq7	220.109	329.998	9.43942	7.54035	7.11073	47.5037	-3.17032	5.93124e-11	-	-	-
comp58895_c0_seq1	167.905	180.463	615.924	2.95952	53.2955	68.9126	-2.94561	6.54294e-11	similar to troponin C type IIb	ref|XP_971170.2|	-
comp67574_c0_seq6	34.0363	61.4033	30.0868	0.05147	0.373022	2.57617	-5.38657	6.89039e-11	hypothetical protein TcasGA2_TC007258	gb|EFA01684.1|	-
comp69431_c0_seq36	75.2085	19.8342	110.347	0.128675	6.10823	11.3041	-3.54956	8.37869e-11	hypothetical protein TcasGA2_TC015895	gb|EFA07305.1|	-
comp66561_c0_seq2	1.33798	2.24635	5.70705	66.9881	87.1006	26.8055	4.28311	8.79486e-11	similar to glucosyl/glucuronosyl transferases	ref|XP_973188.1|	K00699
comp62210_c0_seq2	1.18381	34.7843	3.90868	128.873	147.467	121.91	3.32005	8.95699e-11	minus-C odorant binding protein 3	gb|ADD82416.1|	-
comp69789_c0_seq21	23.5672	48.8154	50.1736	0	2.02831	3.61997	-4.43949	1.19992e-10	hypothetical protein TcasGA2_TC000684	gb|EEZ98245.1|	-
comp62886_c0_seq1	0.0469466	0.0477947	0	0	61.9949	20.1333	9.75967	1.24586e-10	hypothetical protein TcasGA2_TC007269	gb|EFA01694.1|	-
comp67278_c0_seq13	57.4627	136.627	67.4213	4.55509	3.38051	15.879	-3.45695	1.24586e-10	isovaleryl coenzyme A dehydrogenase	ref|NP_001129356.1|	K00253
comp70108_c1_seq5	33.1443	12.2286	40.217	0.05147	0.373022	2.26526	-4.9919	1.24586e-10	hypothetical protein TcasGA2_TC004721	gb|EFA11121.1|	-
comp67278_c0_seq15	50.5615	42.5953	143.776	3.13967	1.60866	10.0382	-4.00212	1.25392e-10	isovaleryl coenzyme A dehydrogenase	ref|NP_001129356.1|	K00253
comp48520_c0_seq1	5.37539	58.2767	30.1302	0.437495	1.02581	2.132	-4.70513	1.52506e-10	similar to Cuticular protein 49Aa CG30045-PB	ref|XP_969336.1|	-
comp64400_c0_seq4	4.45993	4.47072	12.6257	1.59557	268.459	1.13263	3.65311	1.7069e-10	minus-C odorant binding protein 4	gb|ADD82417.1|	-
comp72100_c1_seq3	163.233	252.786	8.18083	6.7683	6.03829	34.1787	-3.17446	1.7069e-10	-	-	-
comp69431_c0_seq46	24.3184	86.2823	10.1302	0.05147	0.72273	5.39664	-4.29018	1.92533e-10	-	-	-
comp70340_c0_seq13	62.885	17.1583	218.973	25.8637	0.466277	5.64093	-3.22539	2.01332e-10	similar to inter-alpha-trypsin inhibitor family heavy chain-related protein	ref|XP_972336.2|	-
comp66688_c0_seq1	0.14084	0	0	4.7095	71.6901	0.910544	9.10046	2.03977e-10	hypothetical protein YQE_03978, partial	gb|ENN79515.1|	-
comp70355_c0_seq9	182.364	16.7998	94.2857	3.01099	4.35969	26.428	-3.11808	2.1408e-10	hypothetical protein TcasGA2_TC015554	gb|EFA05382.1|	-
comp67613_c0_seq3	8.3565	7.67104	4.77396	25.1945	240.739	19.8543	3.78018	2.17254e-10	similar to stathmin	ref|XP_975021.1|	K04381
comp63344_c0_seq1	53.8478	205.923	1.64919	1.51836	11.7735	11.8593	-3.37767	2.26508e-10	similar to CG3244 CG3244-PA isoform 1	ref|XP_967043.1|	-
comp67278_c0_seq16	53.4253	43.9097	123.168	3.03673	1.70191	10.9265	-3.81517	2.26508e-10	isovaleryl coenzyme A dehydrogenase	ref|NP_001129356.1|	K00253
comp69431_c0_seq6	24.8113	42.4239	60.2604	0.180145	0.955869	5.50768	-4.26232	2.38587e-10	hypothetical protein YQE_10280, partial	gb|ENN73076.1|	-
comp63584_c0_seq2	359.259	1556.53	54.1845	75.5579	39.6569	151.794	-2.88321	2.5764e-10	similar to AGAP012394-PA	ref|XP_967272.1|	-
comp63584_c0_seq1	672.37	2011.7	787.125	132.329	78.3812	274.318	-2.83929	2.73476e-10	similar to AGAP012394-PA	ref|XP_967272.1|	-
comp69431_c0_seq43	33.0974	58.2617	0.0867993	0.025735	0.885927	2.15421	-4.89855	2.73476e-10	hypothetical protein YQE_10282, partial	gb|ENN73078.1|	-
comp72456_c0_seq8	16.1731	9.53503	2.69078	117.515	129.402	113.858	3.66719	2.75871e-10	hypothetical protein YQE_03918, partial	gb|ENN79629.1|	K11140
comp55331_c0_seq1	123.305	10.3953	4.70886	4.50362	0.0466277	2.06538	-4.38692	2.84125e-10	hypothetical protein YQE_03947, partial	gb|ENN79612.1|	-
comp68125_c2_seq1	1055.41	3195	106.741	102.065	196.676	339.766	-2.77061	3.07512e-10	similar to alpha actinin CG4376-PB	ref|XP_972324.1|	K05699
comp67278_c0_seq4	57.1575	129.575	46.6401	4.45215	2.49458	15.5237	-3.37654	3.23867e-10	isovaleryl coenzyme A dehydrogenase	ref|NP_001129356.1|	K00253
comp58974_c0_seq1	662.581	444.18	182.17	49.5656	102.278	26.1393	-2.85637	3.26698e-10	cytochrome P450 CYP4g56	gb|AFI45022.1|	-
comp70205_c0_seq3	122.085	542.421	6.07595	7.07712	49.4254	34.2231	-2.88583	3.26888e-10	hypothetical protein YQE_12656, partial	gb|ENN70711.1|	K09542
comp67326_c0_seq15	403.201	1110.51	12.3689	20.4593	41.6619	155.57	-2.80948	3.35442e-10	calponin homology domain-containing protein DDB_G0272472-like isoform X18	ref|XP_004519783.1|	K10373
comp55487_c0_seq1	0.669109	62.1548	3.90868	62.7207	333.33	141.649	3.01034	3.53091e-10	chemosensory protein	gb|AEC04842.1|	-
comp69789_c0_seq22	24.4357	92.1959	0.0433996	0.0772049	1.63197	3.99751	-4.3537	3.54105e-10	hypothetical protein TcasGA2_TC000684	gb|EEZ98245.1|	-
comp69789_c0_seq12	20.234	67.5707	10.0434	0.05147	1.3522	2.84267	-4.52625	4.11354e-10	similar to lethal (2) 01289 CG9432-PB	ref|XP_975074.1|	-
comp70262_c0_seq2	13.3798	42.824	3.71067	327.54	289.444	13.747	3.39605	4.11354e-10	hypothetical protein TcasGA2_TC009484	gb|EFA06573.1|	-
comp57609_c0_seq1	64.8333	15.3182	12.9548	259.331	263.75	252.731	3.05876	4.25524e-10	similar to AGAP011571-PA	ref|XP_975208.1|	-
comp72927_c0_seq1	89.8324	248.795	36.6293	7.77196	9.97833	27.1386	-3.06345	4.76888e-10	hypothetical protein TcasGA2_TC001528	gb|EFA13258.1|	-
comp71552_c0_seq1	0.399046	3.5368	0	40.875	61.3237	17.0623	4.9213	5.59426e-10	similar to CG14470 CG14470-PA	ref|XP_968019.1|	-
comp69789_c0_seq11	17.7693	68.2747	0.0867993	0.15441	0.862613	2.35409	-4.67523	6.1828e-10	similar to lethal (2) 01289 CG9432-PB	ref|XP_975074.1|	-
comp62330_c0_seq1	116.991	249.799	12.1736	12.4815	3.10074	27.8049	-3.12672	6.30294e-10	similar to GA18629-PA	ref|XP_972149.1|	-
comp67278_c0_seq12	40.1159	129.954	4.12297	2.52203	1.65528	9.34973	-3.68676	6.3891e-10	isovaleryl coenzyme A dehydrogenase	ref|NP_001129356.1|	K00253
comp60366_c0_seq1	27.1821	124.409	0.0867993	0.30882	4.94254	6.99564	-3.63052	6.8362e-10	hypothetical protein YQE_05567, partial	gb|ENN77890.1|	-
comp69214_c0_seq6	3.28626	39.4784	117.005	3.70584	8.41631	4.55272	-3.26025	6.90759e-10	-	-	-
comp50206_c0_seq1	80.6309	139.345	0.781194	0.41176	2.93755	18.6995	-3.32369	6.92822e-10	hypothetical protein YQE_10281, partial	gb|ENN73077.1|	-
comp66713_c0_seq1	210.297	122.426	280.6	18.5549	28.6994	42.5068	-2.77249	6.94958e-10	similar to AGAP003652-PA	ref|XP_967960.2|	K00128
comp50903_c0_seq1	0.234733	0	0.0433996	0	71.9233	2.17642	8.05755	6.96547e-10	similar to CG30101 CG30101-PA	ref|XP_973075.1|	-
comp70355_c0_seq4	216.213	25.2834	113.772	4.76097	5.24562	35.1781	-2.975	7.7461e-10	hypothetical protein YQE_12519, partial	gb|ENN70856.1|	-
comp70560_c0_seq2	142.014	555.517	1.47559	0.591904	32.5695	66.3364	-2.81257	8.28974e-10	hypothetical protein TcasGA2_TC003200	gb|EFA00358.1|	-
comp32956_c0_seq1	72.157	6.2611	0	0	0.746044	0.266501	-6.27513	8.45069e-10	-	-	-
comp55636_c0_seq1	9.03298	56.1398	59.1187	71.2885	735.512	28.7957	2.74908	8.79465e-10	minus-C odorant binding protein 4	gb|ADD82417.1|	-
comp60865_c0_seq2	754.808	475.939	5285.9	5931.91	49431.9	6796.3	3.25379	9.04972e-10	encapsulation-relating protein variant b	gb|ABQ65714.1|	-
comp72456_c0_seq11	17.4172	11.0645	3.32007	8.41534	322.711	14.5021	3.44204	9.37117e-10	hypothetical protein YQE_03918, partial	gb|ENN79629.1|	K11140
comp53065_c0_seq1	22.0657	75.8174	10.0651	0.15441	1.95836	3.59776	-4.24057	9.53352e-10	-	-	-
comp67278_c0_seq8	42.5571	128.066	4.05787	3.19114	1.60866	9.90494	-3.57037	1.28978e-09	isovaleryl coenzyme A dehydrogenase	ref|NP_001129356.1|	K00253
comp50732_c0_seq1	162.623	27.5058	10.4123	0.05147	1.21232	15.8124	-3.55384	1.3033e-09	-	-	-
comp61988_c0_seq1	0.10294	2.28476	1.73225	96.0998	0	0	4.54383	1.3033e-09	similar to odorant-binding protein	ref|XP_972220.1|	-
comp69431_c0_seq32	20.4922	70.5927	0	0.20588	0.373022	3.73101	-4.40148	1.3033e-09	hypothetical protein TcasGA2_TC015896	gb|EFA07306.1|	-
comp42329_c0_seq2	9.13112	34.475	30.0651	0.30882	0.652788	0.55521	-5.60198	1.34652e-09	-	-	-
comp69431_c0_seq44	17.5815	23.8298	40.1736	0.10294	0.373022	3.10917	-4.5082	1.41282e-09	hypothetical protein YQE_10280, partial	gb|ENN73076.1|	-
comp67278_c0_seq1	55.7961	107.16	47.1392	4.16907	2.98417	13.5693	-3.34177	1.44402e-09	isovaleryl coenzyme A dehydrogenase	ref|NP_001129356.1|	K00253
comp64276_c0_seq2	21.2903	59.7324	10.0434	0.10294	0.746044	2.66501	-4.69573	1.58659e-09	similar to AGAP007501-PA	ref|XP_971147.1|	-
comp69789_c0_seq17	15.5628	65.4787	0.0433996	0.10294	0.769358	2.132	-4.75433	1.75975e-09	hypothetical protein TcasGA2_TC000684	gb|EEZ98245.1|	-
comp65261_c0_seq2	6.64295	19.094	52.2749	0.20588	0.0233139	3.88647	-4.2445	1.94967e-09	cytochrome p450 family 4	gb|ABB51129.1|	-
comp54681_c0_seq1	0	0.477947	0	0.25735	67.8434	0.888335	7.17337	2.01648e-09	similar to AGAP001039-PA	ref|XP_969587.1|	-
comp68905_c1_seq1	3.33321	3.29783	1.82279	1.59557	151.61	0.621835	4.18556	2.15479e-09	hypothetical protein TcasGA2_TC012621	gb|EFA10390.1|	-
comp51079_c0_seq1	37.6512	90.4514	4.64376	1.41542	1.49209	8.01723	-3.603	2.49579e-09	hypothetical protein	ref|XP_976477.1|	-
comp73179_c1_seq1	294.379	727.889	85.8879	30.9592	40.5661	98.9383	-2.70062	2.61582e-09	hypothetical protein TcasGA2_TC002962	gb|EFA00141.1|	K00907
comp63747_c1_seq12	0	0.0466277	0.0888335	0.680726	58.2617	0.238698	8.77111	2.65549e-09	odorant binding protein 1	gb|ABR53888.1|	-
comp73179_c1_seq3	281.304	702.796	85.6275	31.1651	38.4213	95.5849	-2.69521	2.8447e-09	hypothetical protein TcasGA2_TC002962	gb|EFA00141.1|	K00907
comp69431_c0_seq38	20.3983	75.6111	0.390597	0.20588	0.792671	3.7088	-4.35605	2.88354e-09	similar to conserved hypothetical protein	ref|XP_970759.2|	-
comp67933_c2_seq11	102.743	17.1583	29.642	3.83451	1.23563	7.6841	-3.55151	3.2953e-09	Sulfotransferase 1C4	gb|EGI69148.1|	-
comp69431_c0_seq39	50.3503	90.6665	0.173599	0.05147	4.1965	7.79514	-3.55136	3.32542e-09	hypothetical protein TcasGA2_TC015895	gb|EFA07305.1|	-
comp72608_c0_seq2	141.192	396.552	96.4991	20.3049	33.3388	42.5735	-2.72067	3.38547e-09	hypothetical protein TcasGA2_TC030718	gb|EFA01442.1|	-
comp68715_c0_seq1	15.4454	220.405	3.68897	8.64695	8.69607	8.46139	-3.21457	3.39298e-09	similar to 4-hydroxyphenylpyruvate dioxygenase	ref|XP_973835.1|	K00457
comp69789_c0_seq25	16.4548	42.0136	20.0868	0.10294	0.652788	2.35409	-4.6588	3.39298e-09	hypothetical protein TcasGA2_TC000684	gb|EEZ98245.1|	-
comp72633_c2_seq3	12.347	44.6367	12.0434	0.025735	0.0699416	1.22146	-5.71168	3.52072e-09	hypothetical protein YQE_01906, partial	gb|ENN81700.1|	-
comp56309_c0_seq1	1058.55	27.004	7.85534	0.30882	8.7427	159.478	-2.69776	4.19451e-09	chitin deacetylase 1	gb|ACP18828.1|	-
comp67326_c0_seq9	308.838	893.115	19.3345	24.5512	48.8425	120.547	-2.65471	4.37299e-09	Tropomyosin-2, putative	ref|XP_002428776.1|	K10373
comp66272_c0_seq8	0.187787	0.334563	0.195298	19.4814	0.466277	38.9313	6.35833	4.59777e-09	hypothetical protein TcasGA2_TC013252	gb|EFA03310.1|	-
comp66949_c0_seq1	299.285	76.4236	47.0235	14.4116	35.134	9.23869	-2.84624	4.95106e-09	similar to conserved hypothetical protein	ref|XP_966905.1|	-
comp50393_c0_seq1	30.5388	78.8337	22.0434	0.15441	1.28226	9.0166	-3.65211	5.09898e-09	-	-	-
comp62949_c0_seq1	5.37539	8.12509	10.2821	8.41534	160.889	8.01723	2.89839	5.23037e-09	-	-	-
comp69431_c0_seq27	16.0558	58.0596	10.2604	0.05147	0.326394	3.57555	-4.41566	5.39517e-09	hypothetical protein YQE_10280, partial	gb|ENN73076.1|	-
comp70758_c0_seq14	51.3361	147.276	21.434	0.5147	7.0641	15.5237	-3.25169	5.63936e-09	similar to IP15312p	ref|XP_968574.1|	-
comp38396_c0_seq1	217.95	27.2772	274.251	831.026	456.176	1637.97	2.49339	6.07499e-09	odorant-binding protein 28	gb|AGI05178.1|	-
comp65424_c0_seq1	5.11718	73.7123	11.3454	1.61764	2.70441	0.977169	-4.08887	6.1514e-09	unknown	gb|AEE62211.1|	-
comp70012_c0_seq1	424.515	92.1481	815.566	125.278	30.6344	68.2908	-2.57096	6.1514e-09	similar to C-type lectin, selectin-like (AGAP000929-PA)	ref|XP_001812859.1|	-
comp70758_c0_seq7	74.9503	220.057	120.781	0.797784	22.2414	34.9116	-2.84295	6.27754e-09	similar to IP15312p	ref|XP_968574.1|	-
comp69431_c0_seq41	17.0416	51.5743	12.1302	0.15441	0.606161	2.93151	-4.45089	6.60242e-09	similar to conserved hypothetical protein	ref|XP_970759.2|	-
comp51028_c0_seq1	0	0.669125	0	0	60.9075	24.4886	6.99575	7.42146e-09	hypothetical protein YQE_03793, partial	gb|ENN79737.1|	-
comp56332_c0_seq1	213.161	34.8423	318.315	30.9077	0.839299	61.4728	-2.6029	7.53118e-09	similar to 3-oxoacyl-	ref|XP_970890.1|	-
comp69187_c2_seq3	8.30956	4.25372	2.88608	15.1064	153.941	24.1183	3.64422	8.06901e-09	hypothetical protein TcasGA2_TC010898	gb|EFA04539.1|	-
comp54232_c0_seq1	1.50229	10.8603	78.3834	0.540434	0.0466277	6.68472	-3.64145	8.13701e-09	similar to alcohol dehydrogenase	ref|XP_968905.1|	-
comp69187_c2_seq1	9.69448	3.51291	2.95118	15.4667	158.441	27.1164	3.637	8.45591e-09	hypothetical protein TcasGA2_TC010898	gb|EFA04539.1|	-
comp72608_c0_seq3	118.188	298.215	112.861	21.7461	25.5986	34.2453	-2.69752	8.80455e-09	hypothetical protein TcasGA2_TC030718	gb|EFA01442.1|	-
comp68634_c0_seq1	367.803	26.4065	4.55696	2.08453	6.50457	46.8375	-2.8469	9.92292e-09	hypothetical protein TcasGA2_TC011169	gb|EEZ97352.1|	K12349
comp69431_c0_seq11	20.7739	59.7433	0.0867993	0.15441	1.3522	2.55396	-4.31109	1.00265e-08	similar to conserved hypothetical protein	ref|XP_970759.2|	-
comp69431_c0_seq7	18.1683	50.8261	12.1953	0.10294	0.862613	3.15359	-4.30088	1.00265e-08	hypothetical protein TcasGA2_TC015896	gb|EFA07306.1|	-
comp72608_c0_seq1	128.657	343.906	95.132	20.4336	31.7069	37.7765	-2.65845	1.00265e-08	hypothetical protein TcasGA2_TC030718	gb|EFA01442.1|	-
comp67574_c0_seq3	31.9002	22.1788	20.0434	0.05147	0.0932555	2.24305	-4.95617	1.03903e-08	hypothetical protein TcasGA2_TC007258	gb|EFA01684.1|	-
comp73179_c1_seq4	7.25326	51.8371	12.1736	0	0.466277	1.599	-5.10876	1.03903e-08	-	-	-
comp69431_c0_seq20	17.7224	42.8463	14.0434	0.05147	1.11907	3.30905	-4.05797	1.24569e-08	hypothetical protein TcasGA2_TC015896	gb|EFA07306.1|	-
comp70340_c0_seq5	41.0548	11.3512	138.358	13.4594	0.606161	10.66	-2.94771	1.41764e-08	similar to inter-alpha (globulin) inhibitor H4 (plasma Kallikrein-sensitive glycoprotein)	ref|XP_973726.1|	-
comp55615_c0_seq1	1107.45	2448.21	481.714	90.407	59.1706	584.258	-2.45989	1.46311e-08	adenine nucleotide translocase	gb|ABU68467.1|	K05863
comp69789_c0_seq6	15.8445	63.3518	0.173599	0	0.792671	2.59838	-4.54879	1.55195e-08	similar to lethal (2) 01289 CG9432-PB	ref|XP_975074.1|	-
comp70758_c0_seq11	59.9978	267.077	0.650995	0.41176	19.2806	30.27	-2.71357	1.58031e-08	hypothetical protein YQE_01778, partial	gb|ENN81839.1|	-
comp64167_c0_seq1	0.56336	0.0955893	0.0433996	0.10294	69.5686	0.666251	6.64597	1.58643e-08	spatzle 6 precursor	ref|NP_001164082.1|	-
comp67341_c0_seq1	734.292	278.284	1360.93	92.3628	0.466277	378.209	-2.3331	1.68789e-08	similar to alpha-esterase	ref|XP_970253.1|	-
comp68766_c0_seq1	302.712	750.687	26.2568	22.724	56.9091	103.513	-2.5595	1.70651e-08	similar to pyrroline-5-carboxylate dehydrogenase	ref|XP_969408.1|	K00294
comp69431_c0_seq42	15.5159	48.3003	14.0868	0.20588	0.233139	3.84205	-4.18564	1.92441e-08	hypothetical protein YQE_10280, partial	gb|ENN73076.1|	-
comp72650_c0_seq5	36.055	90.9293	0.195298	0.720579	2.40133	9.03881	-3.38657	2.04648e-08	similar to inter-alpha (globulin) inhibitor H4 (plasma Kallikrein-sensitive glycoprotein)	ref|XP_973726.1|	-
comp69805_c0_seq15	45.5382	124.744	5.14286	1.69851	5.7119	12.6588	-3.1278	2.05616e-08	similar to CG30084 CG30084-PF	ref|XP_967045.2|	-
comp70758_c0_seq10	32.2993	111.963	24.4774	0.30882	5.3855	12.7032	-3.19721	2.17218e-08	similar to IP15312p	ref|XP_968574.1|	-
comp63187_c0_seq1	95.1374	12.6178	41.5769	7.283	2.21482	6.46264	-3.22595	2.45848e-08	similar to CG9914 CG9914-PA isoform 1	ref|XP_966504.1|	K13247
comp56524_c0_seq1	2.27691	49.0373	0	0.05147	0.396336	0.488584	-5.77611	2.5587e-08	similar to 13 kDa hemolymph protein a	ref|XP_975685.1|	-
comp57634_c0_seq2	10.3286	10.3824	23.4647	0.0772049	0.0932555	0.177667	-6.98749	2.5587e-08	cuticular protein	emb|CAD57741.1|	-
comp41585_c0_seq1	30.3745	112.007	41.1953	0.025735	3.59034	17.9666	-3.08844	2.56591e-08	-	-	-
comp70639_c0_seq1	23.8489	36.6824	502.525	73.9109	19.5137	4.70818	-2.52047	2.5672e-08	similar to aldehyde dehydrogenase	ref|XP_969916.1|	K00289
comp70467_c1_seq9	16.0323	77.2767	11.0868	0.720579	2.07493	4.90805	-3.76039	2.59374e-08	similar to junctophilin CG4405-PA	ref|XP_973598.1|	-
comp70043_c0_seq1	9.67101	3.36952	9.2604	5.79037	146.061	10.4824	2.86379	2.62457e-08	hypothetical protein TcasGA2_TC008858	gb|EFA06028.1|	-
comp69805_c0_seq4	27.6516	85.4329	3.21157	1.05513	2.33139	7.30656	-3.44305	3.01044e-08	unknown	gb|AEE63197.1|	-
comp62039_c0_seq1	2.48817	27.3459	2.0868	2.47056	286.341	2.70942	3.19103	3.20009e-08	hypothetical protein	ref|XP_976331.1|	-
comp39905_c0_seq1	0.05147	0	1.64342	52.0638	18.1381	0.0433996	5.37314	3.40591e-08	chemosensory protein 11 precursor	ref|NP_001039279.1|	-
comp69431_c0_seq1	12.2531	55.9197	0.216998	0	0.41965	2.77605	-4.41958	3.40591e-08	hypothetical protein YQE_10280, partial	gb|ENN73076.1|	-
comp69805_c0_seq7	43.9655	121.613	4.57866	1.69851	6.06161	11.9925	-3.10675	3.51059e-08	similar to CG30084 CG30084-PF	ref|XP_967045.2|	-
comp67196_c0_seq2	1426.85	3339.48	10.9367	6.66536	283.776	633.161	-2.37084	3.79245e-08	similar to AGAP007135-PA	ref|XP_001808548.1|	K12035
comp65838_c0_seq2	18.3561	120.251	1.41049	0.874989	1.39883	13.2584	-3.17228	3.89122e-08	hypothetical protein TcasGA2_TC012892	gb|EFA12492.1|	-
comp55543_c0_seq1	44.3646	106.917	1.86618	1.08087	4.38301	11.7038	-3.15715	3.9305e-08	chemosensory protein	gb|AEC04842.1|	-
comp73200_c0_seq1	144.29	256.176	218.68	11.4778	40.3563	53.922	-2.54954	4.22144e-08	ryanodine receptor 44F-like	ref|XP_003393894.1|	K04962
comp67613_c0_seq4	5.25802	2.05517	1.84449	48.3124	69.3204	18.7057	3.89607	4.22339e-08	similar to stathmin	ref|XP_975021.1|	K04381
comp70485_c4_seq1	106.827	325.714	53.6673	5.40434	31.7535	45.2607	-2.56053	4.27189e-08	kayak isoform A	ref|NP_001164292.1|	K09031
comp64840_c0_seq1	3.56794	1.50553	0.867993	31.5184	50.2046	32.5095	4.26501	4.28814e-08	hypothetical protein TcasGA2_TC001625	gb|EFA10848.1|	-
comp67574_c0_seq2	29.1069	34.7854	4.1302	0.05147	0	1.90992	-5.11606	4.28814e-08	similar to conserved hypothetical protein	ref|XP_001816525.1|	-
comp69431_c0_seq10	15.3281	52.1201	0.0867993	0.15441	0.466277	2.50955	-4.43129	4.28814e-08	hypothetical protein YQE_10280, partial	gb|ENN73076.1|	-
comp62959_c0_seq2	40.4915	98.9588	1.41049	1.69851	1.81848	10.5268	-3.32627	4.36708e-08	hypothetical protein YQE_07412, partial	gb|ENN76039.1|	-
comp67196_c0_seq1	1543.7	3558.92	311.479	8.54401	324.249	729.834	-2.34908	4.36909e-08	similar to AGAP007135-PA	ref|XP_001808548.1|	K12035
comp64356_c0_seq3	0.07042	1.45774	1.04159	1.77571	80.0132	1.26588	5.01436	4.53238e-08	-	-	-
comp69431_c0_seq16	16.8304	38.0429	19.1302	0.05147	1.32889	2.59838	-4.21721	4.53238e-08	similar to conserved hypothetical protein	ref|XP_970759.2|	-
comp65838_c0_seq1	23.8724	74.1377	81.7143	0.874989	2.1915	19.8543	-2.97106	4.64486e-08	hypothetical protein TcasGA2_TC012892	gb|EFA12492.1|	-
comp69523_c0_seq1	121.873	180.196	92.604	4.1176	13.4987	47.7036	-2.59506	4.64894e-08	similar to calcium-transporting atpase sarcoplasmic/endoplasmic reticulum type (calcium pump) isoform 1	ref|XP_966783.1|	-
comp66571_c0_seq1	35.7968	107.49	9.65099	0.25735	3.66028	12.3479	-3.23306	4.92731e-08	similar to adenosylhomocysteinase	ref|XP_968366.1|	K01251
comp60859_c0_seq1	10343.9	9199.78	27000.2	116080	125534	65272.1	2.72104	5.40571e-08	-	-	-
comp68593_c0_seq1	7.3941	55.6201	3.1651	0.10294	1.23563	2.33188	-4.17235	5.4063e-08	hypothetical protein TcasGA2_TC002779	gb|EEZ99980.1|	-
comp67786_c0_seq1	0.938933	1.95958	1.17179	12.8418	64.696	9.19427	4.41336	5.49204e-08	hypothetical protein YQE_05960, partial	gb|ENN77666.1|	-
comp69805_c0_seq20	43.6604	122.569	4.55696	2.29041	6.36469	12.9697	-2.98144	5.81887e-08	similar to CG30084 CG30084-PF	ref|XP_967045.2|	-
comp208_c0_seq1	5.72767	37.1733	4.1434	0.025735	0.30308	0.488584	-5.84684	6.13339e-08	-	-	-
comp64578_c0_seq1	41.2426	15.8678	70.4159	6.27933	0.559533	6.6181	-3.24437	6.35374e-08	hypothetical protein TcasGA2_TC015746	gb|EFA05558.1|	-
comp72650_c0_seq11	32.0411	79.602	0.151899	0.797784	1.44546	7.61748	-3.50302	6.38688e-08	similar to inter-alpha (globulin) inhibitor H4 (plasma Kallikrein-sensitive glycoprotein)	ref|XP_973726.1|	-
comp65775_c0_seq2	16.1496	5.44859	92.745	8.05505	1.65528	2.50955	-3.22607	6.39672e-08	similar to alcohol dehydrogenase	ref|XP_968905.1|	-
comp70467_c1_seq12	15.3985	67.7086	15.217	0.566169	1.21232	5.77418	-3.70249	7.13251e-08	similar to junctophilin CG4405-PA	ref|XP_973598.1|	-
comp70639_c0_seq2	16.9947	25.5223	344.854	50.8266	13.8951	3.75322	-2.50007	7.13251e-08	-	-	-
comp60396_c0_seq1	326.96	114.851	746.192	113.723	6.69108	109.976	-2.36639	7.2461e-08	hypothetical protein TcasGA2_TC002171	gb|EFA07695.1|	-
comp62031_c0_seq1	45.3505	2.31804	2.38698	0.36029	0	0.488584	-5.88183	8.35256e-08	-	-	-
comp69490_c0_seq2	31.1256	73.1019	22.3038	0.128675	1.56203	7.50643	-3.78217	8.74347e-08	-	-	-
comp67800_c1_seq2	6.85421	56.9234	0.0433996	0.15441	0.512905	2.132	-4.51088	8.85859e-08	similar to CG9572 CG9572-PA isoform 2	ref|XP_975880.1|	-
comp67933_c2_seq3	85.0438	13.1913	25.8011	4.09186	1.8418	6.95122	-3.26701	9.88448e-08	Chain A, Crystal Structure Of Retinol Dehydratase In Complex With Androsterone And Inactive Cofactor Pap pdb|1X8J|B Chain B, Crystal Structure Of Retinol Dehydratase In Complex With Androsterone And Inactive Cofactor Pap pdb|1X8K|A Chain A, Crystal Structure Of Retinol Dehydratase In Complex With Anhydroretinol And Inactive Cofactor Pap pdb|1X8K|B Chain B, Crystal Structure Of Retinol Dehydratase…	pdb|1X8J|A	-
comp66085_c0_seq2	52.9323	3.96696	28.6221	1.26101	0.746044	4.84143	-3.64243	9.88509e-08	similar to beta-glucosidase	ref|XP_975666.1|	-
comp68710_c0_seq1	4.29562	6.57176	0.260398	7.25726	121.372	7.9506	3.61751	1.00568e-07	unknown	gb|AEE61843.1|	-
comp70467_c1_seq7	14.483	81.6333	0.282098	0.720579	2.28476	4.53051	-3.67717	1.0176e-07	similar to junctophilin CG4405-PA	ref|XP_973598.1|	-
comp70467_c1_seq1	17.159	90.5948	0.0867993	0.5147	2.98417	5.90743	-3.51913	1.02877e-07	similar to junctophilin CG4405-PA	ref|XP_973598.1|	-
comp63747_c1_seq1	0.445993	45.5244	0.108499	0	0.116569	0.0888335	-7.80951	1.13893e-07	odorant binding protein 1	gb|ABR53888.1|	-
comp71553_c0_seq1	12.4878	10.3714	18.51	167.998	71.3404	67.0471	2.88872	1.17644e-07	hypothetical protein YQE_08244, partial	gb|ENN75234.1|	-
comp60396_c0_seq2	229.381	88.9697	514.156	81.1424	4.14987	76.5967	-2.36246	1.23086e-07	hypothetical protein TcasGA2_TC002171	gb|EFA07695.1|	-
comp69276_c0_seq1	8.7086	9.89349	4.94756	8.00358	204.882	14.0579	3.26856	1.28365e-07	similar to rCG33581	ref|XP_967954.1|	K07374
comp70340_c0_seq9	49.6226	13.1196	156.694	17.2682	3.59034	14.6353	-2.62816	1.40906e-07	similar to inter-alpha (globulin) inhibitor H4 (plasma Kallikrein-sensitive glycoprotein)	ref|XP_973726.1|	-
comp69523_c0_seq2	103.071	237.802	2.16998	4.29774	14.1515	40.2194	-2.54773	1.49161e-07	hypothetical protein TcasGA2_TC012671	gb|EFA10430.1|	-
comp55729_c0_seq3	163.257	55.9675	236.246	70.1793	1.58534	0.82171	-2.64959	1.61951e-07	-	-	-
comp66949_c0_seq2	142.671	37.949	22.0253	6.56242	16.8792	4.86364	-2.83981	1.61951e-07	similar to conserved hypothetical protein	ref|XP_966905.1|	-
comp63151_c0_seq1	2.8168	1.8162	4.53526	24.0661	74.8691	33.2424	3.84969	1.83556e-07	hypothetical protein TcasGA2_TC002804	gb|EFA00001.1|	-
comp69920_c0_seq1	87.7433	426.113	0.824593	4.47789	40.6128	52.3896	-2.4005	1.83557e-07	similar to AGAP007556-PA	ref|XP_971454.1|	-
comp72350_c0_seq3	35.7733	78.5266	6.18445	2.39335	3.84679	7.61748	-3.1201	2.02415e-07	hypothetical protein YQE_05004, partial	gb|ENN78530.1|	-
comp70467_c1_seq4	16.0792	69.4936	13.3689	0.772049	2.09825	5.5521	-3.55428	2.06626e-07	similar to junctophilin CG4405-PA	ref|XP_973598.1|	-
comp58177_c1_seq1	219.382	112.825	171.91	1.93012	14.5479	74.7534	-2.46615	2.07393e-07	hypothetical protein YQE_05588, partial	gb|ENN77911.1|	-
comp70758_c0_seq1	27.0413	99.6996	0.303798	0.15441	4.47626	11.0598	-3.01738	2.19665e-07	similar to IP15312p	ref|XP_968574.1|	-
comp45902_c0_seq1	14.7178	37.5427	0	0	0	0.799502	-6.03048	2.34531e-07	hypothetical protein YQE_00236, partial	gb|ENN83405.1|	-
comp66609_c0_seq4	110.465	263.54	6.66185	13.0734	22.1482	29.5149	-2.55588	2.35872e-07	similar to Limpet CG32171-PD isoform 4	ref|XP_976021.1|	-
comp72058_c0_seq5	242.55	469.746	211.132	12.3271	46.3946	125.255	-2.32748	2.35872e-07	hypothetical protein YQE_09967, partial	gb|ENN73405.1|	-
comp60270_c0_seq2	717.626	1334.79	1510.46	294.563	56.4429	402.127	-2.24206	2.42663e-07	cellular FABP-like protein isoform 1 precursor	ref|NP_001164130.1|	K08752
comp68593_c0_seq2	7.67578	52.0723	0	0.05147	1.44546	1.75446	-4.19976	2.45449e-07	hypothetical protein TcasGA2_TC002779	gb|EEZ99980.1|	-
comp69124_c0_seq1	1.45535	8.13247	2.1736	41.1323	25.0323	51.1079	3.31773	2.45607e-07	similar to vasorin	ref|XP_972104.2|	-
comp49176_c0_seq1	183.397	10.4909	2.03978	0.874989	17.159	10.1048	-2.79969	2.64966e-07	-	-	-
comp68287_c2_seq6	312.923	19.787	11.3707	562.541	842.33	415.474	2.40339	2.87151e-07	-	-	-
comp69431_c0_seq25	16.0088	49.9454	0.0433996	0	1.14238	2.50955	-4.17568	2.88276e-07	similar to conserved hypothetical protein	ref|XP_970759.2|	-
comp72350_c0_seq4	34.7875	81.8005	6.87884	2.62497	4.24312	7.39539	-3.11373	2.88276e-07	hypothetical protein YQE_05004, partial	gb|ENN78530.1|	-
comp60927_c0_seq1	109.48	77.2362	513.808	80.0615	27.7668	38.043	-2.26374	2.90376e-07	hypothetical protein YQE_02725, partial	gb|ENN80859.1|	-
comp69523_c0_seq5	102.367	161.469	72.5823	4.65803	13.5687	38.9757	-2.55611	2.94688e-07	similar to calcium-transporting atpase sarcoplasmic/endoplasmic reticulum type (calcium pump) isoform 1	ref|XP_966783.1|	-
comp64356_c0_seq1	0.0469466	2.31804	1.43219	1.69851	77.5419	0.932752	4.40012	3.05818e-07	hypothetical protein YQE_12482, partial	gb|ENN70817.1|	-
comp68287_c2_seq5	247.432	14.6252	9.28752	445.55	677.897	321.688	2.413	3.05818e-07	-	-	-
comp69431_c0_seq14	11.9479	40.2909	2.1434	0.05147	0.885927	1.48796	-4.48686	3.05818e-07	hypothetical protein YQE_10280, partial	gb|ENN73076.1|	-
comp69805_c0_seq14	32.534	82.5414	3.14647	1.28675	4.38301	9.23869	-2.9873	3.05818e-07	similar to CG30084 CG30084-PF	ref|XP_967045.2|	-
comp73031_c3_seq1	0.187787	1.36215	0.390597	11.4263	42.4312	1.97655	4.84662	3.05818e-07	similar to AGAP003785-PA	ref|XP_972225.1|	-
comp65466_c0_seq1	296.679	276.707	1707.47	232.876	169.189	126.366	-2.10979	3.30123e-07	hypothetical protein YQE_12086, partial	gb|ENN71155.1|	-
comp69689_c0_seq3	86.3818	212.84	64.3038	0.334555	28.4662	47.8591	-2.24551	3.5781e-07	similar to CG31374 CG31374-PB	ref|XP_001809098.1|	-
comp54967_c0_seq2	7.93398	21.1491	15.5588	46.323	247.71	52.9892	2.95856	3.59016e-07	hypothetical protein	ref|XP_976272.1|	-
comp71418_c0_seq3	79.4572	1.07538	46.3942	0.025735	0	16.7451	-2.91997	3.65329e-07	membrane alanyl aminopeptidase 1	gb|ADI48181.1|	-
comp66609_c0_seq3	110.559	161.365	126.119	13.7939	19.6769	31.8468	-2.60738	3.6569e-07	similar to Limpet CG32171-PD isoform 4	ref|XP_976021.1|	-
comp63208_c0_seq1	87.4381	82.6847	4.23147	1.67277	2.56453	20.2318	-2.83299	3.67559e-07	hypothetical protein YQE_01873, partial	gb|ENN81734.1|	-
comp67456_c0_seq2	34.4354	21.3164	159.711	19.2498	0.815985	17.2337	-2.53021	3.67559e-07	similar to d-lactate dehydrognease 2	ref|XP_966713.1|	-
comp60859_c0_seq2	15394.2	13570.3	39873.5	166195	146778	93248.1	2.56098	3.68504e-07	encapsulation-relating protein variant a	gb|ABQ65713.1|	-
comp55432_c0_seq1	13.6145	146.61	2.69078	0.283085	0.233139	24.1627	-2.72277	3.97702e-07	similar to 13 kDa hemolymph protein a	ref|XP_975685.1|	-
comp72005_c0_seq1	97.9072	17.2539	77.0995	1.98159	0.559533	30.4255	-2.54399	4.19345e-07	hypothetical protein YQE_12323, partial	gb|ENN70921.1|	-
comp54232_c0_seq2	1.03283	0.382357	71.3924	0.669109	0.0699416	6.55147	-3.31999	4.31717e-07	similar to alcohol dehydrogenase	ref|XP_968905.1|	-
comp71563_c1_seq3	6.38474	4.09942	10.3038	12.5587	119.817	45.9741	3.10089	4.31746e-07	similar to tenebrin	ref|XP_974469.1|	-
comp64400_c0_seq1	4.36604	7.1453	0.347197	11.0294	93.75	20.5552	3.40179	4.42912e-07	minus-C odorant binding protein 4	gb|ADD82417.1|	-
comp69445_c3_seq5	42.3459	0.812509	28.2315	1.23528	0.279766	4.86364	-3.48439	4.72026e-07	unknown	gb|AEE62682.1|	-
comp70340_c0_seq4	28.0741	7.55155	85.7143	8.74989	0.536219	6.75135	-2.91954	5.04818e-07	similar to inter-alpha (globulin) inhibitor H4 (plasma Kallikrein-sensitive glycoprotein)	ref|XP_973726.1|	-
comp69689_c0_seq2	70.6077	266.981	0.650995	0.283085	25.5054	37.7987	-2.41124	5.14494e-07	similar to CG31374 CG31374-PB	ref|XP_001809098.1|	-
comp69805_c0_seq13	35.2569	87.6554	2.60398	0.772049	4.68609	10.0604	-3.01581	5.17936e-07	similar to CG30084 CG30084-PF	ref|XP_967045.2|	-
comp69431_c0_seq30	11.8775	40.4049	5.1302	0.05147	0.373022	2.24305	-4.42779	5.26339e-07	hypothetical protein YQE_10280, partial	gb|ENN73076.1|	-
comp73031_c3_seq2	0.234733	1.09928	0.260398	12.4557	38.7243	1.79888	5.05433	5.40787e-07	similar to AGAP003785-PA	ref|XP_972225.1|	-
comp61154_c0_seq3	19.5063	50.0301	10.868	0.437495	0.932555	6.12951	-3.4224	5.52977e-07	unknown	gb|AEE62424.1|	-
comp66472_c4_seq1	42.4398	0.645228	0	0	0.139883	0.111042	-7.42378	5.57739e-07	-	-	-
comp60004_c0_seq1	0.751146	8.62693	2.25678	21.6688	97.2188	11.1264	3.48214	5.68831e-07	similar to CG8927 CG8927-PA	ref|XP_973808.1|	-
comp70340_c0_seq11	61.3123	14.3862	198.705	34.0216	5.50207	9.50519	-2.4846	6.04512e-07	hypothetical protein TcasGA2_TC014157	gb|EFA04008.1|	-
comp70661_c0_seq11	19.5298	54.2195	12.3689	0.46323	2.14488	5.86301	-3.34569	6.2495e-07	hypothetical protein LOC100740589	ref|XP_003490485.1|	-
comp70340_c0_seq1	26.431	7.04971	82.8716	8.9043	0.629474	5.64093	-2.93876	6.26146e-07	similar to inter-alpha (globulin) inhibitor H4 (plasma Kallikrein-sensitive glycoprotein)	ref|XP_973726.1|	-
comp72873_c1_seq1	278.018	119.869	2244.09	180.891	70.1281	429.977	-1.9559	6.73017e-07	cytochrome P450	gb|AAZ94272.1|	-
comp72088_c0_seq2	5.86833	112.987	3.25497	5.91904	4.05661	3.86426	-3.14127	6.78259e-07	hypothetical protein YQE_06980, partial	gb|ENN76529.1|	-
comp68699_c0_seq1	60.7255	122.132	63.5588	2.83085	13.2889	25.4286	-2.56824	7.04246e-07	hypothetical protein YQE_07000, partial	gb|ENN76549.1|	-
comp577444_c0_seq1	78.2366	72.146	24.6293	3.52569	21.9617	3.15359	-2.6113	8.59483e-07	Z9 acyl-CoA desaturase B	ref|NP_001180578.1|	-
comp69431_c0_seq53	9.74143	31.7119	13.0868	0.15441	0.139883	1.82109	-4.68833	9.06411e-07	hypothetical protein YQE_10280, partial	gb|ENN73076.1|	-
comp60401_c0_seq1	0.0938933	2.86768	2.86438	24.757	56.9091	6.70693	3.92304	9.2322e-07	hypothetical protein TcasGA2_TC005670	gb|EFA08074.1|	-
comp58508_c0_seq1	442.73	546.412	223.204	100.907	32.8259	113.263	-2.29525	9.31121e-07	uracil-DNA degrading factor	ref|NP_001165842.1|	-
comp54354_c0_seq1	40.7497	1.60112	16.2098	0.900724	0	1.62121	-4.53733	9.6082e-07	-	-	-
comp67574_c0_seq1	21.7363	14.2393	12.0868	0	0.139883	1.48796	-4.88387	9.82148e-07	hypothetical protein TcasGA2_TC007258	gb|EFA01684.1|	-
comp64721_c0_seq1	238.559	72.1938	220.752	51.1869	36.8592	19.8765	-2.30009	1.00381e-06	similar to amidase isoform 1	ref|XP_967870.1|	-
comp61178_c0_seq3	27.6516	62.0375	20.745	4.1948	3.33388	6.66251	-2.96012	1.0188e-06	similar to CG8086 CG8086-PD	ref|XP_973756.2|	-
comp65288_c0_seq12	72.9785	323.833	43.8336	11.6837	61.7584	16.8562	-2.28685	1.02763e-06	hypothetical protein YQE_09267, partial	gb|ENN74295.1|	K00750
comp65315_c0_seq1	239.616	145.367	0.520796	0.36029	44.5528	31.0473	-2.34343	1.06949e-06	similar to hemolymph proteinase 19	ref|XP_001814968.1|	-
comp63927_c0_seq1	351.935	779.125	212.007	60.2456	65.9549	170.272	-2.17956	1.06967e-06	similar to AGAP001884-PA	ref|XP_967085.1|	K01679
comp67278_c0_seq18	33.1678	63.3279	2.84268	3.29408	1.65528	6.21835	-3.15302	1.08998e-06	isovaleryl coenzyme A dehydrogenase	ref|NP_001129356.1|	K00253
comp67844_c0_seq1	0.14084	0.262871	0.216998	4.6323	36.8825	0.577418	6.08349	1.08998e-06	serpin	gb|ACJ13424.1|	-
comp54661_c0_seq1	18.6848	28.2705	21.2224	2.08453	0.0466277	2.75384	-3.80287	1.1022e-06	larval cuticle protein 12.6	gb|AAM66719.1|AF518324_1	-
comp70940_c0_seq7	2.44123	3.51291	0.998192	21.1799	22.6378	43.1731	3.64529	1.10223e-06	-	-	-
comp70283_c0_seq1	162.764	142.787	1316.38	134.774	47.0008	232.189	-1.97013	1.12485e-06	cytochrome P450	gb|AAZ94272.1|	-
comp71182_c0_seq1	95.6303	304.309	6.64015	18.7093	19.4438	38.6204	-2.40486	1.1432e-06	hypothetical protein TcasGA2_TC009815	gb|EFA06870.1|	-
comp62794_c0_seq1	18.9195	18.0903	12.1519	27.6651	279.627	33.8456	2.79475	1.14855e-06	Glucosamine-6-phosphate isomerase	gb|EGI70343.1|	K02564
comp69431_c0_seq40	11.2672	42.824	0.0433996	0.10294	0.466277	2.93151	-3.95083	1.16442e-06	hypothetical protein YQE_10280, partial	gb|ENN73076.1|	-
comp65288_c0_seq11	73.3072	304.046	59.5443	13.8454	59.427	19.0104	-2.24316	1.23367e-06	hypothetical protein YQE_09267, partial	gb|ENN74295.1|	K00750
comp70833_c2_seq1	168.139	52.1679	119.718	24.6026	20.1199	20.7426	-2.37684	1.30221e-06	similar to lysosomal acid lipase, putative	ref|XP_975378.1|	-
comp57782_c0_seq1	0.0469466	0.525741	0	13.3603	22.3163	17.3109	6.53176	1.30502e-06	hypothetical protein TcasGA2_TC014638	gb|EFA04343.1|	-
comp69805_c0_seq19	34.8579	85.7197	3.14647	1.18381	5.52539	10.4379	-2.85109	1.35573e-06	similar to CG30084 CG30084-PF	ref|XP_967045.2|	-
comp65288_c0_seq8	72.2744	305.384	64.8391	15.0292	60.5694	18.3663	-2.23547	1.3618e-06	Glycogenin-1	gb|EGI61846.1|	K00750
comp69689_c0_seq4	64.4108	137.157	90.4991	0.41176	20.8659	38.1984	-2.29592	1.45795e-06	similar to CG31374 CG31374-PB	ref|XP_001809098.1|	-
comp69920_c0_seq4	34.2241	103.612	50.1736	1.08087	13.1024	18.7439	-2.51346	1.45795e-06	similar to AGAP007556-PA	ref|XP_971454.1|	-
comp70485_c4_seq13	205.908	86.0782	420.955	79.6498	2.72772	73.7985	-2.19061	1.47888e-06	hypothetical protein TcasGA2_TC015479	gb|EFA05321.1|	-
comp64810_c0_seq1	23.0273	33.9602	23.1736	0.0772049	2.5179	3.53113	-3.70983	1.50284e-06	hypothetical protein TcasGA2_TC007966	gb|EFA02301.1|	-
comp61627_c0_seq1	0	0.130928	0	0	43.2472	0	8.36769	1.51086e-06	hypothetical protein	ref|XP_001816033.1|	-
comp61995_c0_seq1	0	0	0.0891288	0	43.4337	0	8.92871	1.51086e-06	-	-	-
comp65866_c0_seq1	35.1161	13.3347	4.68716	0.25735	0.30308	2.88709	-3.94611	1.51907e-06	juvenile hormone epoxide hydrolase-like protein 5 precursor	ref|NP_001161902.1|	K01253
comp68125_c0_seq5	132.296	116.82	122.452	2.31615	51.1273	18.544	-2.36781	1.56015e-06	similar to RE12057p isoform 1	ref|XP_966415.1|	K05692
comp63507_c0_seq1	29.506	128.305	0.325497	0.643374	15.2473	10.2603	-2.59623	1.59522e-06	similar to Nuclear factor I CG2380-PB	ref|XP_971603.1|	K09168
comp70661_c0_seq20	17.2998	34.475	32.3255	0.46323	3.8701	4.53051	-3.24611	1.5985e-06	hypothetical protein LOC100740589	ref|XP_003490485.1|	-
comp65786_c0_seq1	112.038	64.5945	72.7812	17.2167	0.629474	27.3829	-2.46322	1.61164e-06	cytochrome P450 9Z4	ref|NP_001164248.1|	-
comp64439_c0_seq1	59.2232	21.9138	158.062	27.0989	8.46293	10.9043	-2.36396	1.62723e-06	hypothetical protein TcasGA2_TC006439	gb|EFA08760.1|	-
comp69523_c0_seq4	83.8702	93.3055	112.908	4.65803	13.3822	35.2003	-2.44587	1.62723e-06	hypothetical protein TcasGA2_TC012671	gb|EFA10430.1|	-
comp69431_c0_seq29	10.2578	25.7743	10.1736	0.025735	0.699416	1.15484	-4.61928	1.74231e-06	hypothetical protein YQE_10280, partial	gb|ENN73076.1|	-
comp56961_c0_seq1	27.1117	69.7085	14.1868	0.15441	0.279766	11.726	-3.19041	1.75249e-06	hypothetical protein TcasGA2_TC010815	gb|EFA11280.1|	-
comp72650_c0_seq3	27.2995	48.0192	21.1085	0.617639	2.77435	7.1511	-3.19314	1.75249e-06	similar to inter-alpha (globulin) inhibitor H4 (plasma Kallikrein-sensitive glycoprotein)	ref|XP_973726.1|	-
comp70340_c0_seq12	23.0743	6.66735	66.9006	8.41534	0.699416	4.28622	-2.85032	1.77143e-06	hypothetical protein TcasGA2_TC014157	gb|EFA04008.1|	-
comp62794_c0_seq2	18.6143	21.2686	13.0416	128.257	186.854	40.2638	2.74733	1.79303e-06	Glucosamine-6-phosphate isomerase	gb|EGI70343.1|	K02564
comp55747_c0_seq1	16.267	39.0503	21.3906	0.952194	1.53872	3.59776	-3.65518	1.81177e-06	-	-	-
comp70485_c4_seq4	66.6173	222.03	6.05425	7.25726	21.0757	29.3817	-2.35224	1.81177e-06	kayak isoform C	ref|NP_001164294.1|	K09031
comp63507_c0_seq2	36.2898	121.799	43.5425	0.669109	17.532	15.3238	-2.58842	1.84172e-06	hypothetical protein TcasGA2_TC001775	gb|EFA10944.1|	K09172
comp69434_c0_seq2	98.8461	115.998	166.264	35.0768	12.7993	29.7814	-2.295	1.91461e-06	-	-	-
comp71182_c0_seq2	91.1	290.926	6.74865	18.4262	18.9775	39.4421	-2.3389	1.94999e-06	similar to receptor associated protein RIC-3	ref|XP_971104.1|	-
comp69445_c2_seq1	22.5813	0.549638	23.9783	1.13234	0	0.68846	-4.69337	1.96305e-06	similar to alpha-esterase	ref|XP_970253.1|	-
comp69821_c0_seq1	0.469466	0.334563	0.650995	2.72791	47.7151	4.31092	5.23385	1.96305e-06	-	-	-
comp71133_c4_seq1	116.029	531.009	112.973	2.11027	116.942	55.1434	-2.12531	1.99961e-06	hypothetical protein YQE_09890, partial	gb|ENN73644.1|	-
comp70271_c0_seq3	129.338	164.936	212.825	1.56983	30.7277	74.1982	-2.25147	2.02968e-06	hypothetical protein TcasGA2_TC002172	gb|EFA07696.1|	-
comp63444_c0_seq1	528.22	593.06	3165.85	514.005	41.079	531.758	-1.97987	2.05587e-06	similar to aldehyde dehydrogenase	ref|XP_970835.1|	K00128
comp323308_c0_seq1	0	0.0102938	0	0.0772049	42.338	0.0444168	12.0101	2.0801e-06	cysteine-rich venom protein, putative	ref|XP_001655503.1|	-
comp67326_c0_seq13	365.151	944.757	28.5136	40.4811	71.2005	191.17	-2.14385	2.20693e-06	tropomyosin-2 isoform 2	ref|NP_001040465.1|	K10373
comp69434_c0_seq11	49.1062	54.3425	90.6402	16.316	5.43213	14.0357	-2.43934	2.22442e-06	-	-	-
comp69805_c0_seq5	36.7123	95.8044	9.04883	2.59923	7.50706	11.6372	-2.70281	2.28453e-06	similar to CG30084 CG30084-PF	ref|XP_967045.2|	-
comp41187_c0_seq1	5.02329	37.9251	0.998192	0.05147	1.07244	0.13325	-5.12751	2.31256e-06	hypothetical protein YQE_10283, partial	gb|ENN73079.1|	-
comp65152_c0_seq2	0.469466	0.955893	0.368897	0.05147	48.9824	1.3325	4.811	2.31256e-06	hypothetical protein TcasGA2_TC000991	gb|EEZ98493.1|	-
comp65424_c0_seq2	2.8168	39.5023	0.737794	0.20588	1.28226	0.666251	-4.32089	2.31256e-06	unknown	gb|AEE62211.1|	-
comp57243_c0_seq1	0.14084	0.382357	1.54069	10.5256	31.6119	12.0888	4.71556	2.51078e-06	hypothetical protein TcasGA2_TC012620	gb|EFA10389.1|	-
comp59830_c0_seq1	113.846	121.542	194.886	39.6061	16.1332	37.1324	-2.21194	2.5653e-06	-	-	-
comp62024_c0_seq1	7844.6	3824.96	23880.4	3888.74	131.187	5123.94	-1.95897	2.75093e-06	apolipophorin-III, partial	gb|AAA64736.1|	-
comp70661_c0_seq4	12.6052	48.5833	0	0.05147	0.606161	4.35284	-3.61024	2.93165e-06	hypothetical protein TcasGA2_TC003980	gb|EFA01062.1|	-
comp67844_c0_seq5	0.14084	0.167281	0.282098	5.32714	32.9425	0.666251	6.04371	2.95626e-06	serpin	gb|ACJ13424.1|	-
comp60441_c0_seq1	81.0534	49.8259	121.953	15.6726	0.186511	35.9998	-2.28552	3.00484e-06	-	-	-
comp69700_c0_seq6	378.742	137.768	645.309	67.2198	60.7093	170.183	-1.96246	3.12506e-06	juvenile hormone epoxide hydrolase-like protein 5 precursor	ref|NP_001161902.1|	-
comp60733_c0_seq1	14.3422	6.2372	3.88427	11.066	134.358	35.0004	2.88268	3.13016e-06	similar to aldose-1-epimerase	ref|XP_970690.2|	K01785
comp67574_c0_seq8	19.4359	25.0444	0.173599	0	0.30308	1.04379	-5.0511	3.16295e-06	similar to conserved hypothetical protein	ref|XP_001816525.1|	-
comp64301_c0_seq1	108.4	0.931996	3.05968	0.15441	8.25311	7.81735	-2.79225	3.16621e-06	chitin-binding protein	gb|AFD28281.1|	-
comp73101_c0_seq1	302.078	394.927	366.64	75.0175	70.4545	108.71	-2.06508	3.21774e-06	-	-	-
comp1614_c0_seq1	23.0508	4.03865	61.6058	6.48521	0.373022	6.01847	-2.78409	3.23154e-06	-	-	-
comp62743_c0_seq1	3.00458	5.52028	2.49548	35.6172	53.6918	16.4342	3.26232	3.23154e-06	similar to Bm cdc2	ref|XP_967826.1|	K02087
comp66609_c0_seq1	105.63	200.427	12.1519	16.3932	12.3797	33.6457	-2.34993	3.23154e-06	hypothetical protein TcasGA2_TC013758	gb|EFA03663.1|	-
comp70340_c0_seq6	252.057	76.0652	566.799	119.204	39.1207	52.9892	-2.08237	3.31339e-06	similar to inter-alpha (globulin) inhibitor H4 (plasma Kallikrein-sensitive glycoprotein)	ref|XP_973726.1|	-
comp64578_c1_seq2	26.6892	9.77401	45.6998	4.76097	0.256453	4.59714	-3.0952	3.36497e-06	hypothetical protein TcasGA2_TC015746	gb|EFA05558.1|	-
comp70758_c0_seq12	21.6424	70.9751	0.477396	0.20588	3.52039	7.88398	-3.0033	3.36497e-06	hypothetical protein YQE_01778, partial	gb|ENN81839.1|	-
comp67394_c0_seq1	904.732	250.133	1211.67	240.442	115.357	227.369	-2.0208	3.38283e-06	unknown	gb|AEE61741.1|	-
comp51986_c0_seq1	64.1056	4.56439	13.2803	2.95952	4.24312	1.95434	-3.16181	3.41895e-06	hypothetical protein TcasGA2_TC008253	gb|EFA02548.1|	-
comp70271_c0_seq4	115.301	313.509	1.15009	1.69851	26.9042	64.693	-2.20432	3.41895e-06	hypothetical protein TcasGA2_TC002172	gb|EFA07696.1|	-
comp397179_c0_seq1	81.4055	84.1186	31.4864	5.2242	28.8393	4.19738	-2.36433	3.52583e-06	Z9 acylCoA desaturase	gb|AFJ66833.1|	-
comp71927_c0_seq2	0.0234733	4.08644	0.0433996	21.3603	37.7734	14.5774	4.14955	3.65701e-06	hypothetical protein TcasGA2_TC007688	gb|EFA02058.1|	-
comp70340_c0_seq2	39.4352	10.0608	107.392	14.7461	3.47377	10.8377	-2.43275	3.77008e-06	similar to inter-alpha (globulin) inhibitor H4 (plasma Kallikrein-sensitive glycoprotein)	ref|XP_973726.1|	-
comp70661_c0_seq21	13.7554	21.6421	31.1302	0.41176	2.33139	4.15297	-3.2701	3.94489e-06	similar to CG32030 CG32030-PA	ref|XP_970849.2|	-
comp70340_c0_seq3	35.7264	10.2042	93.613	14.2572	4.14987	6.77356	-2.47033	4.05221e-06	hypothetical protein TcasGA2_TC014157	gb|EFA04008.1|	-
comp69434_c0_seq5	172.552	185.037	264.391	55.639	25.7618	62.0058	-2.11676	4.1089e-06	-	-	-
comp59090_c0_seq2	16.267	10.2888	12.0434	0	0	0.421959	-6.51532	4.13133e-06	-	-	-
comp65920_c0_seq8	31.9237	0.334563	10.4593	0.283085	0	1.26588	-4.78546	4.25697e-06	similar to putative alcohol dehydrogenase	ref|XP_966889.1|	-
comp69434_c0_seq8	59.9039	98.2658	144.391	31.654	8.39299	23.1189	-2.26	4.40536e-06	-	-	-
comp70485_c4_seq9	104.832	41.8203	228.564	37.6503	0.955869	45.8825	-2.15089	4.45069e-06	pacifastin-related peptide precursor PP-5	emb|CAF18560.1|	-
comp50789_c0_seq1	108.752	25.6657	25.3454	5.91904	1.88842	18.7661	-2.58787	4.47538e-06	-	-	-
comp65173_c0_seq1	40.069	1.26656	17.2297	0.283085	0.279766	5.37443	-3.30217	4.64959e-06	similar to putative alcohol dehydrogenase	ref|XP_966889.1|	-
comp63702_c0_seq1	48.6602	37.045	41.0434	0.41176	0.0466277	19.8099	-2.64467	4.65709e-06	similar to CG13618 CG13618-PA	ref|XP_974380.1|	-
comp69434_c0_seq14	141.028	214.67	266.105	67.2712	23.3605	53.1225	-2.11285	4.76066e-06	-	-	-
comp69805_c0_seq1	36.9001	88.4918	6.61845	2.41909	8.25311	12.0369	-2.53931	4.7771e-06	similar to CG30084 CG30084-PF	ref|XP_967045.2|	-
comp67236_c3_seq2	3205.14	1714.16	3754.22	1094.97	69.7784	923.38	-2.05441	4.89972e-06	similar to transaldolase isoform 1	ref|XP_966585.1|	K00616
comp73023_c0_seq1	2.18302	1.8162	1.47559	21.2314	36.766	9.06102	3.61454	4.90492e-06	conserved hypothetical protein	ref|XP_002432155.1|	-
comp61154_c0_seq1	20.3044	39.2415	21.6076	1.13234	1.60866	5.66314	-3.27148	4.95488e-06	unknown	gb|AEE62424.1|	-
comp68905_c0_seq1	1.97176	3.39342	0.520796	32.6764	41.6901	4.30843	3.74055	5.01284e-06	similar to conserved hypothetical protein	ref|XP_968467.1|	-
comp59414_c0_seq1	50.984	22.2006	586.525	62.7419	1.77185	112.685	-1.89646	5.34603e-06	GF24713	ref|XP_001956205.1|	-
comp62282_c0_seq1	122.201	52.0006	41.3038	0	5.57201	29.8481	-2.60509	5.41401e-06	hypothetical protein YQE_11843, partial	gb|ENN71423.1|	-
comp70340_c0_seq7	36.3132	10.2997	106.199	15.7498	3.68359	9.32752	-2.40958	5.43833e-06	similar to inter-alpha (globulin) inhibitor H4 (plasma Kallikrein-sensitive glycoprotein)	ref|XP_973726.1|	-
comp55223_c0_seq1	36.1724	209.532	3.10307	3.57716	5.75852	39.5087	-2.34876	5.45278e-06	hypothetical protein YQE_12935, partial	gb|ENN70431.1|	-
comp51965_c0_seq1	17.2529	31.0665	0.173599	1.44116	1.49209	0.177667	-3.96237	5.90056e-06	larval cuticle protein precursor	gb|AAL16187.1|AF428097_1	-
comp69431_c0_seq4	10.2813	38.3552	0.130199	0	0.0932555	2.57617	-4.19129	5.90056e-06	hypothetical protein TcasGA2_TC015896	gb|EFA07306.1|	-
comp62959_c0_seq3	25.093	48.3921	0.911393	0.926459	0.792671	5.99626	-3.26942	6.13709e-06	hypothetical protein YQE_07412, partial	gb|ENN76039.1|	-
comp65704_c2_seq2	169.9	64.2121	41.9892	5.86757	15.9933	36.0886	-2.25233	6.13709e-06	hypothetical protein YQE_12278, partial	gb|ENN70873.1|	-
comp71927_c0_seq3	0.234733	5.13792	0	21.2059	41.1772	10.6218	3.76429	6.13709e-06	-	-	-
comp70661_c0_seq8	14.7178	53.8168	0.216998	0.772049	1.86511	3.73101	-3.43244	6.1931e-06	similar to CG32030 CG32030-PA	ref|XP_970849.2|	-
comp60441_c0_seq2	83.2599	53.4583	125.056	17.3711	0.442963	39.642	-2.18779	6.54808e-06	-	-	-
comp61643_c1_seq1	226.964	4.27762	38.5606	1.80145	0	54.2995	-2.2658	7.09315e-06	unknown	gb|AEE61829.1|	-
comp72650_c0_seq2	24.201	24.6532	31.1302	0.566169	1.11907	6.81797	-3.23364	7.29558e-06	similar to inter-alpha (globulin) inhibitor H4 (plasma Kallikrein-sensitive glycoprotein)	ref|XP_973726.1|	-
comp62888_c0_seq1	1.78397	0.334563	0.0867993	1.44116	50.4978	1.02159	4.58585	7.91245e-06	hypothetical protein TcasGA2_TC012794	gb|EFA10539.1|	-
comp69431_c0_seq34	9.60059	7.18424	31.1736	0.10294	0	2.06538	-4.46713	7.91245e-06	hypothetical protein TcasGA2_TC015896	gb|EFA07306.1|	-
comp63012_c0_seq4	0.445993	1.38604	0	0	43.5969	1.26588	4.614	7.9782e-06	hypothetical protein	ref|XP_976486.1|	-
comp69431_c0_seq56	8.19219	33.3129	0.173599	0.0772049	0.186511	1.44354	-4.60955	7.9782e-06	hypothetical protein YQE_10280, partial	gb|ENN73076.1|	-
comp28602_c0_seq1	4.4834	29.4654	0	0	0.0932555	0.377543	-6.17211	8.4364e-06	hypothetical protein TcasGA2_TC004355	gb|EEZ97168.1|	-
comp63012_c0_seq6	0.0938933	0.238973	0.0433996	0	27.3022	10.0444	6.63308	8.4364e-06	hypothetical protein YQE_08851, partial	gb|ENN74527.1|	-
comp69805_c0_seq6	39.6934	95.661	8.94033	3.57716	7.81015	12.7698	-2.5785	8.53626e-06	similar to CG30084 CG30084-PF	ref|XP_967045.2|	-
comp69434_c0_seq23	146.474	202.554	260.246	67.0396	26.4146	51.6789	-2.06971	8.75813e-06	-	-	-
comp70763_c0_seq3	18.6378	16.3936	55.7902	172.09	3.00749	331.616	2.48006	8.9712e-06	-	-	-
comp66303_c1_seq19	85.2551	1016.38	146.713	73.602	196.489	45.4384	-1.98417	9.01443e-06	uncharacterized protein LOC100865369 isoform 1	ref|XP_003698913.1|	-
comp65786_c0_seq2	80.8421	76.7821	73.3454	17.7057	2.5179	26.0282	-2.32012	9.0378e-06	cytochrome P450 9Z4	ref|NP_001164248.1|	-
comp66023_c0_seq3	28.9419	1.40994	23.472	0.772049	0	1.79888	-4.38788	9.06724e-06	similar to AGAP001425-PA	ref|XP_971635.1|	-
comp55549_c0_seq1	119.784	254.052	239.501	33.6356	56.5828	66.5363	-1.96817	9.23862e-06	-	-	-
comp67236_c3_seq1	565.66	275.297	730.807	249.012	6.52788	115.017	-2.08462	9.33326e-06	similar to transaldolase isoform 1	ref|XP_966585.1|	-
comp66303_c1_seq11	92.6492	1091.1	159.385	79.2637	216.563	46.3933	-1.97261	9.53835e-06	uncharacterized protein LOC100865369 isoform 1	ref|XP_003698913.1|	-
comp69434_c0_seq3	108.916	137.935	177.591	43.7237	18.0216	36.977	-2.10412	9.66625e-06	-	-	-
comp67326_c0_seq1	16.4783	25.6439	21.3255	0.617639	1.30558	3.73101	-3.48817	9.69209e-06	hypothetical protein TcasGA2_TC011019	gb|EEZ97221.1|	-
comp73028_c0_seq1	16.2435	54.2947	73.5841	15.9814	5.73521	3.53113	-2.51307	9.88509e-06	similar to Headcase protein	ref|XP_975376.1|	-
comp45229_c0_seq2	26.6657	9.96518	151.769	17.0623	0.116569	25.895	-2.12891	1.0281e-05	-	-	-
comp69434_c0_seq12	104.057	109.187	160.166	29.2864	17.1357	42.4624	-2.07076	1.04457e-05	-	-	-
comp70471_c0_seq1	10.6099	35.153	0.0433996	0	0.186511	2.53176	-4.07479	1.0452e-05	similar to CG34013 CG34013-PA	ref|XP_968052.1|	-
comp68652_c0_seq1	271.798	705.831	31.009	43.5436	109.389	94.3856	-2.02797	1.0906e-05	proline dehydrogenase isoform 1	gb|ADC67081.1|	K00318
comp69781_c0_seq1	0.42252	0.645228	0	0.05147	44.0166	0.199875	5.37362	1.0906e-05	similar to GA11944-PA	ref|XP_001809102.1|	-
comp69805_c0_seq9	18.9899	56.7084	6.70525	2.44482	4.35969	5.46326	-2.74783	1.11823e-05	hypothetical protein YQE_07197, partial	gb|ENN76231.1|	-
comp67798_c0_seq2	127.812	149.334	27.9711	8.00358	47.0241	13.9913	-2.1443	1.13195e-05	-	-	-
comp67573_c0_seq1	107.179	16.8954	15.7758	2.34188	1.95836	21.32	-2.44852	1.13717e-05	similar to AGAP010241-PA	ref|XP_970535.2|	K00681
comp64161_c0_seq1	87.086	49.0612	177.505	28.4114	24.8293	22.5637	-2.04881	1.1602e-05	unknown	gb|AEE61512.1|	K09884
comp70661_c0_seq23	13.638	26.8866	21.217	0.46323	2.49458	4.10855	-3.1272	1.22105e-05	similar to CG32030 CG32030-PA	ref|XP_970849.2|	-
comp57929_c0_seq3	3.4271	0.908098	0.433996	11.3234	47.467	1.90992	3.66989	1.22577e-05	similar to trehalose receptor 1	ref|XP_971005.2|	-
comp69144_c0_seq2	47.956	90.6665	20.8969	6.38227	6.52788	16.9006	-2.41983	1.23927e-05	hypothetical protein TcasGA2_TC002505	gb|EEZ99736.1|	-
comp69805_c0_seq3	38.1441	96.4974	13.6275	6.04772	7.53038	13.2806	-2.46476	1.25982e-05	hypothetical protein TcasGA2_TC013172	gb|EFA03240.1|	-
comp62732_c0_seq1	1.61966	3.39342	2.19168	8.59548	55.0207	17.8555	3.49928	1.28973e-05	-	-	-
comp66571_c0_seq2	20.9147	52.5024	0.520796	0.05147	1.74854	6.75135	-3.11209	1.28973e-05	similar to adenosylhomocysteinase	ref|XP_968366.1|	K01251
comp69689_c0_seq1	48.402	101.094	80.2387	0.36029	20.2364	30.2034	-2.17706	1.29229e-05	similar to CG31374 CG31374-PB	ref|XP_001809098.1|	-
comp57298_c2_seq3	172.083	140.827	36.1519	13.0476	6.85428	57.8528	-2.16648	1.32301e-05	hypothetical protein YQE_09324, partial	gb|ENN74354.1|	-
comp67733_c0_seq6	95.419	44.0667	32.7233	6.27933	24.5495	4.26401	-2.29491	1.32668e-05	unknown	gb|AEE61543.1|	K00507
comp60522_c0_seq1	19.0838	29.2264	18.4883	1.13234	0.233139	7.08447	-2.9828	1.37885e-05	similar to allergen Aca s 13	ref|XP_969762.1|	-
comp64617_c0_seq1	8.33303	1.48163	64.6221	2.44482	0.0699416	10.1714	-2.55275	1.45068e-05	hypothetical protein TcasGA2_TC015616	gb|EFA05439.1|	-
comp66303_c1_seq21	110.372	1344.3	172.427	90.0209	286.97	52.2119	-1.92257	1.45068e-05	uncharacterized protein LOC100865248	ref|XP_003698912.1|	-
comp68343_c0_seq2	1.87787	2.58091	1.17179	17.3454	43.1773	8.88335	3.62371	1.46151e-05	similar to predicted protein	ref|XP_971501.1|	-
comp69805_c0_seq18	16.5487	46.9582	1.34539	0.46323	1.91174	4.68597	-3.19923	1.46151e-05	hypothetical protein TcasGA2_TC013172	gb|EFA03240.1|	-
comp69434_c0_seq24	123.141	130.862	186.64	36.6723	21.0524	50.946	-2.01965	1.48576e-05	-	-	-
comp69789_c0_seq23	6.52558	31.0904	0.216998	0	0.512905	1.15484	-4.50368	1.4908e-05	-	-	-
comp69789_c0_seq9	6.40822	1731.69	14.0434	0.128675	0.209825	0.82171	-10.5605	1.4908e-05	-	-	-
comp67933_c2_seq10	30.6796	5.28131	11.7396	1.33822	0.0466277	1.99875	-3.81737	1.52513e-05	hypothetical protein KGM_04480	gb|EHJ77427.1|	-
comp70274_c0_seq1	19.6002	3.32173	31.0958	1.33822	0.0466277	5.24118	-3.02722	1.52513e-05	similar to AGAP007483-PA	ref|XP_966823.1|	-
comp69826_c0_seq2	159.149	76.6865	50.7125	38.4738	6.85428	10.5712	-2.35788	1.53196e-05	unknown	gb|AEE62866.1|	-
comp65334_c0_seq1	3.23932	0.573536	2.77758	31.0621	17.4388	26.6501	3.51135	1.54601e-05	hypothetical protein TcasGA2_TC013484	gb|EFA03485.1|	-
comp66303_c1_seq10	123.845	1428.46	191.371	104.047	296.529	59.3186	-1.92276	1.54601e-05	GK12698	ref|XP_002068662.1|	-
comp69445_c3_seq2	31.6655	8.57914	11.566	1.20954	0.0466277	2.53176	-3.77377	1.54601e-05	similar to alpha-esterase	ref|XP_970253.1|	-
comp71343_c0_seq1	19.1308	73.2453	0.412297	0.231615	10.5845	3.81984	-2.66443	1.54601e-05	similar to oxidase/peroxidase	ref|XP_001807949.1|	-
comp26516_c0_seq1	10.4456	6.35669	13.2369	0	0	0.0888335	-8.40153	1.71618e-05	similar to allergen Aca s 13	ref|XP_969762.1|	-
comp70813_c0_seq1	0	0.123123	0	0	34.7377	0	8.14025	1.71618e-05	-	-	-
comp70271_c0_seq9	131.005	423.461	1.95298	7.7977	46.278	84.1476	-2.00917	1.72898e-05	hypothetical protein TcasGA2_TC002172	gb|EFA07696.1|	-
comp69445_c2_seq3	42.5337	20.48	2.08318	1.85292	0.186511	3.55334	-3.54095	1.81146e-05	hypothetical protein YQE_07050, partial	gb|ENN76442.1|	-
comp65082_c0_seq1	73.5419	83.6884	23.5443	3.91172	32.0566	2.66501	-2.22628	1.81317e-05	unknown	gb|AEE62724.1|	-
comp66023_c0_seq6	39.9516	1.05148	2.79928	0.20588	0	1.73225	-4.49827	1.84455e-05	hypothetical protein YQE_12035, partial	gb|ENN71102.1|	-
comp66303_c1_seq4	162.341	1791.42	238.828	129.859	381.088	77.5517	-1.89752	1.84455e-05	uncharacterized protein LOC100865248	ref|XP_003698912.1|	-
comp69144_c0_seq4	51.7821	84.2381	24	6.87124	6.85428	17.2115	-2.37085	1.84455e-05	hypothetical protein TcasGA2_TC002505	gb|EEZ99736.1|	-
comp70835_c0_seq2	30.9848	5.54418	5.88065	0.488965	0.629474	2.42071	-3.58292	1.84455e-05	similar to sodium-dependent phosphate transporter	ref|XP_968382.1|	-
comp64976_c0_seq1	3.19237	2.41363	1.56239	24.0107	41.0324	10.7266	3.4019	1.8825e-05	similar to DNA replication licensing factor MCM7	ref|XP_967422.1|	K02210
comp66149_c0_seq1	186.895	34.4121	22.1555	9.95944	0.233139	39.9751	-2.27887	1.89199e-05	hypothetical protein TcasGA2_TC005562	gb|EFA07980.1|	-
comp70471_c0_seq2	15.3516	33.517	12.0868	0.15441	2.47127	3.59776	-3.29197	1.90856e-05	hypothetical protein TcasGA2_TC008395	gb|EFA02674.1|	-
comp66303_c1_seq28	136.474	1569.79	197.685	107.109	345.978	61.3173	-1.88802	1.9462e-05	uncharacterized protein LOC100865248	ref|XP_003698912.1|	-
comp67619_c1_seq1	686.102	397.914	3542.34	526.769	36.3463	815.425	-1.74674	1.95526e-05	hypothetical protein TcasGA2_TC004539	gb|EEZ98920.1|	-
comp67278_c0_seq6	40.6793	67.8923	3.75407	9.44474	1.8418	5.64093	-2.73025	1.9599e-05	isovaleryl coenzyme A dehydrogenase	ref|NP_001129356.1|	K00253
comp72873_c1_seq2	28.4966	9.65452	123.667	13.7425	2.86761	20.3207	-2.13148	2.0009e-05	cytochrome P450 CYP6BK4	ref|NP_001123875.1|	-
comp69434_c0_seq19	135.511	159.873	209.989	47.584	23.9667	56.2316	-1.98366	2.07278e-05	-	-	-
comp64886_c0_seq2	7.3941	3.68019	65.0778	0.180145	0.466277	14.0357	-2.37482	2.1312e-05	cytochrome P450	gb|AAZ94270.1|	-
comp63442_c1_seq1	11.1968	13.1435	9.15733	38.8855	91.7867	70.4894	2.58622	2.16065e-05	hypothetical protein TcasGA2_TC006978	gb|EFA12925.1|	K06494
comp61678_c0_seq1	14.976	72.174	32.9114	5.55875	0.932555	14.7908	-2.49606	2.18974e-05	hypothetical protein YQE_02802, partial	gb|ENN80793.1|	K01092
comp70185_c0_seq1	35.4682	23.8973	35.3056	87.0614	255.287	154.97	2.39317	2.2203e-05	hypothetical protein YQE_06726, partial	gb|ENN76885.1|	-
comp67634_c0_seq1	187.153	123.74	128.788	42.2054	21.8684	41.3742	-2.05993	2.22206e-05	unknown	gb|AEE61845.1|	K08193
comp59816_c0_seq2	2.4647	6.42838	0.347197	11.2719	60.1265	6.52926	3.07613	2.28471e-05	-	-	-
comp69445_c2_seq6	62.6268	0.382357	13.2586	2.80511	0.186511	6.26276	-3.04286	2.50487e-05	similar to alpha-esterase	ref|XP_970253.1|	-
comp68677_c0_seq1	403.577	990.329	193.28	51.9332	134.404	246.846	-1.87342	2.50949e-05	similar to CG40451 CG40451-PA	ref|XP_971201.1|	-
comp66303_c1_seq20	100.818	1077.7	142.633	78.8777	231.973	45.8381	-1.88905	2.52422e-05	GK12698	ref|XP_002068662.1|	-
comp55747_c0_seq2	14.6943	51.1642	0.520796	1.23528	1.93505	5.08572	-3.00721	2.53692e-05	-	-	-
comp68904_c0_seq4	4.81203	3.91916	31.6817	0.566169	1.53872	0.444168	-3.98678	2.60621e-05	unknown	gb|AEE62137.1|	-
comp60878_c0_seq1	21.6189	8.17289	51.7107	6.94844	0	5.86301	-2.66941	2.6294e-05	hypothetical protein TcasGA2_TC012241	gb|EFA10067.1|	-
comp55030_c0_seq1	353.719	4.18203	1.99638	0.128675	0.699416	81.5714	-2.12688	2.69761e-05	chymotrypsin-like proteinase 6D precursor	ref|NP_001161084.1|	-
comp66303_c1_seq16	108.822	1311.72	157.693	92.0797	285.012	54.5438	-1.87043	2.75116e-05	uncharacterized protein LOC100865248	ref|XP_003698912.1|	-
comp64156_c0_seq1	4.43646	1.12317	1.97468	5.91904	64.3696	8.86114	3.39304	2.78909e-05	-	-	-
comp65595_c2_seq1	57.2045	3.63239	9.93852	2.29041	1.91174	4.70818	-2.9897	2.78909e-05	hypothetical protein TcasGA2_TC013978	gb|EFA03860.1|	-
comp70069_c0_seq1	447.847	1239.98	87.906	99.1054	153.079	214.577	-1.92766	2.78909e-05	hypothetical protein TcasGA2_TC000404	gb|EEZ98005.1|	-
comp60756_c0_seq1	243.301	139.345	7.81194	2.39335	60.3596	35.0226	-1.99762	2.79735e-05	similar to putative alcohol dehydrogenase	ref|XP_966954.2|	-
comp70320_c0_seq1	15.6332	14.6252	37.4973	56.1795	9.16235	312.605	2.47977	2.80688e-05	similar to Luciferase	ref|XP_001809806.1|	-
comp58211_c0_seq1	0	1.31435	0.390597	0	40.0532	0.932752	4.58733	2.82188e-05	cuticular protein 92F	ref|NP_650905.2|	-
comp63484_c0_seq1	14.2953	20.4322	6.55335	80.0358	13.4521	120.725	2.3755	2.82188e-05	similar to Spermidine Synthase CG8327-PA	ref|XP_966904.1|	K00797
comp63674_c0_seq1	110.771	66.2673	83.783	169.671	903.552	209.958	2.29859	2.82855e-05	hypothetical protein YQE_09601, partial	gb|ENN73823.1|	-
comp60270_c0_seq1	777.906	979.241	2270.63	446.193	72.9724	647.552	-1.78753	2.86815e-05	cellular FABP-like protein isoform 3	ref|NP_001164132.1|	-
comp55816_c0_seq1	147.178	315.134	10.7414	11.7094	44.7393	61.6727	-2.00173	2.93496e-05	similar to transmembrane protein 38A	ref|XP_971040.1|	-
comp70661_c0_seq6	12.4643	45.1182	0.325497	0.566169	2.09825	2.6428	-3.44774	3.0417e-05	similar to CG32030 CG32030-PA	ref|XP_970849.2|	-
comp69771_c0_seq1	254.826	25.4029	65.1429	18.6064	1.18901	60.0293	-2.11325	3.07652e-05	cytochrome P450	gb|AAZ94272.1|	-
comp43750_c0_seq1	39.8577	13.1196	12.4123	3.34555	4.42963	0.732877	-2.94216	3.10472e-05	elongation of very long chain fatty acids protein AAEL008004-like	ref|XP_001599914.1|	-
comp63834_c0_seq1	240.977	252.881	198.184	53.4515	16.5528	110.62	-1.93787	3.15846e-05	similar to putative esterase	ref|XP_001813156.1|	K03927
comp63172_c1_seq1	62.9789	157.221	734.886	25.6063	148.556	143.422	-1.58849	3.16493e-05	41 kDa zymogen	dbj|BAG14261.1|	-
comp72361_c0_seq1	3.94352	1.8162	2.77758	26.121	46.1848	9.94936	3.26826	3.17104e-05	similar to microtubule binding protein	ref|XP_970176.1|	-
comp70271_c0_seq2	123.258	382.763	2.12658	8.36387	42.9441	78.6843	-1.96682	3.19198e-05	hypothetical protein TcasGA2_TC002172	gb|EFA07696.1|	-
comp67634_c0_seq2	96.5927	61.0338	70.5461	19.9961	12.2864	18.9882	-2.15392	3.21767e-05	unknown	gb|AEE61845.1|	K08193
comp69431_c0_seq8	9.01375	33.3846	0	0.05147	0.373022	1.8655	-4.21059	3.302e-05	hypothetical protein YQE_10280, partial	gb|ENN73076.1|	-
comp64964_c0_seq1	657.229	1515.14	727.248	255.677	187.583	351.958	-1.86644	3.36976e-05	hypothetical protein YQE_12344, partial	gb|ENN70942.1|	-
comp57298_c1_seq1	1.71355	16.752	0.130199	0.25735	131.117	3.24242	2.85581	3.45355e-05	gustatory receptor candidate 25	emb|CAL23158.2|	-
comp62561_c0_seq1	6.71337	50.2561	3.14647	1.41542	0.536219	5.19676	-3.07205	3.45799e-05	hypothetical protein YQE_12046, partial	gb|ENN71113.1|	-
comp70791_c0_seq2	6.83074	8.62693	2.99458	24.3968	56.6993	47.9701	2.80624	3.48073e-05	similar to glucosyl/glucuronosyl transferases	ref|XP_969251.1|	-
comp73155_c0_seq3	88.7996	126.345	179.588	43.8524	18.2314	39.331	-1.96061	3.54598e-05	-	-	-
comp63770_c0_seq1	20.3279	9.39165	0.737794	0.25735	0.279766	0.333126	-5.12923	3.54689e-05	similar to putative cuticle protein CP5	ref|XP_973942.1|	-
comp70813_c0_seq20	0.0938933	0	0	0.05147	32.9891	0	8.459	3.54689e-05	similar to HR3	ref|XP_974561.2|	-
comp69144_c0_seq3	52.6037	78.7178	27.9494	8.49254	7.20398	17.7223	-2.25275	3.57923e-05	hypothetical protein TcasGA2_TC002505	gb|EEZ99736.1|	-
comp55619_c0_seq1	7530.95	2259.85	19929.6	2880.34	169.235	6114.39	-1.69741	3.64113e-05	hypothetical protein TcasGA2_TC000791	gb|EEZ98337.1|	-
comp69144_c0_seq9	72.5091	90.7381	37.8445	12.4815	10.9109	22.4083	-2.13441	3.78356e-05	hypothetical protein TcasGA2_TC002505	gb|EEZ99736.1|	-
comp72619_c2_seq1	3.30974	2.55701	1.25859	3.83451	62.4812	6.04068	3.34409	3.80835e-05	-	-	-
comp65367_c0_seq1	23.6846	167.21	0.694394	0.926459	25.3655	17.5224	-2.12854	3.83816e-05	similar to AGAP005982-PA	ref|XP_966951.1|	-
comp67958_c0_seq3	13.0512	22.583	0	0.231615	0.396336	0.732877	-4.7107	3.89351e-05	hypothetical protein TcasGA2_TC008100	gb|EFA02415.1|	-
comp69239_c0_seq1	9.85879	14.4818	9.96022	0.30882	0.373022	0.755085	-4.57718	3.89351e-05	similar to AGAP001256-PA	ref|XP_970563.1|	-
comp73155_c0_seq5	90.3488	125.987	182.604	43.2605	19.0241	40.5969	-1.95519	3.91054e-05	-	-	-
comp65288_c0_seq7	59.3875	216.725	66.2279	14.1285	61.9449	13.9913	-1.9264	3.95526e-05	hypothetical protein YQE_09267, partial	gb|ENN74295.1|	K00750
comp66590_c0_seq1	2.01871	10.2997	0.216998	2.44482	95.1206	1.066	2.97603	4.06088e-05	similar to AGAP000114-PA	ref|XP_974881.1|	K09216
comp71314_c0_seq1	72.3917	18.6399	19.009	164.241	232.136	95.6737	2.16077	4.21905e-05	similar to bone morphogenetic protein	ref|XP_970162.1|	K13046
comp69129_c0_seq1	37.0409	94.1555	9.61302	2.44482	14.5479	12.9253	-2.23466	4.43108e-05	hypothetical protein YQE_03105, partial	gb|ENN80474.1|	K00011
comp60425_c0_seq3	14.6708	5.97433	45.9168	7.54035	0.0932555	1.42134	-2.87792	4.55527e-05	-	-	-
comp67824_c0_seq1	326.326	855.285	60.3906	53.2971	47.7701	233.854	-1.89077	4.64528e-05	similar to citrate synthase	ref|XP_970124.1|	K01647
comp61194_c0_seq1	3.40363	4.37321	2.69078	10.294	67.5636	11.3041	3.09049	4.7021e-05	-	-	-
comp73441_c0_seq1	174.055	91.7657	61.519	23.9335	10.1648	43.7505	-2.07204	4.7021e-05	hypothetical protein YQE_01872, partial	gb|ENN81733.1|	-
comp59298_c0_seq1	137.178	43.9472	25.4756	22.4924	4.7094	15.346	-2.27969	4.74883e-05	hypothetical protein YQE_07804, partial	gb|ENN75626.1|	-
comp70485_c4_seq16	76.7108	228.745	5.64195	11.7866	30.1681	34.4008	-2.02656	4.90691e-05	kayak isoform B	ref|NP_001164293.1|	K09031
comp66633_c0_seq2	70.42	117.766	25.4322	8.9043	19.1174	21.9863	-2.0948	4.99184e-05	similar to Inter-alpha-trypsin inhibitor heavy chain H4 precursor (ITI heavy chain H4) (Inter-alpha-inhibitor heavy chain 4) (Inter-alpha-trypsin inhibitor family heavy chain-related protein) (IHRP) (Plasma kallikrein sensitive glycoprotein 120) (P	ref|XP_973629.1|	-
comp52391_c0_seq2	10.7977	18.0186	0.0867993	0.10294	0.233139	0.266501	-5.58393	5.19338e-05	similar to pattern recognition serine proteinase	ref|XP_967486.1|	-
comp62886_c0_seq2	0.0469466	0.0477947	0	0	31.2173	0	8.36414	5.19338e-05	-	-	-
comp70813_c0_seq12	0	0.0927379	0	0	31.8234	0	8.42271	5.19338e-05	-	-	-
comp72717_c0_seq1	0.375573	0.430152	0.151899	0.36029	31.3805	0.444168	5.07078	5.19338e-05	hypothetical protein YQE_08788, partial	gb|ENN74671.1|	-
comp64541_c0_seq1	59.7631	79.6259	14.7776	6.58815	8.29974	17.6335	-2.24503	5.27923e-05	hypothetical protein	ref|XP_001807190.1|	-
comp64342_c0_seq1	0.0469466	2.05517	0.846293	8.02931	10.5845	34.3786	4.16778	5.43025e-05	-	-	-
comp64400_c0_seq5	0.49294	0.645228	0	0	38.9108	0	5.09539	5.46132e-05	minus-C odorant binding protein 4	gb|ADD82417.1|	-
comp62248_c0_seq1	182.129	307.559	306.619	56.4625	18.6744	152.705	-1.80529	5.61857e-05	-	-	-
comp54967_c0_seq1	4.64772	10.9211	10.3508	25.2975	113.492	27.605	2.68249	5.90422e-05	-	-	-
comp69434_c0_seq4	32.4636	40.4104	64.7523	13.0476	4.77934	11.9925	-2.20643	5.90422e-05	-	-	-
comp69434_c0_seq10	56.1247	64.7856	88.0362	22.2865	8.5795	18.3885	-2.08481	5.90704e-05	-	-	-
comp37922_c0_seq1	0.375573	0.334563	0.520796	0.617639	42.1748	0.777293	5.1455	6.04401e-05	-	-	-
comp69144_c0_seq5	59.2232	77.9053	28.6438	10.3969	8.15985	17.6335	-2.19553	6.08879e-05	hypothetical protein TcasGA2_TC002505	gb|EEZ99736.1|	-
comp67798_c0_seq1	147.506	193.76	44.2676	11.3234	74.1148	19.2769	-1.88039	6.17611e-05	-	-	-
comp69129_c0_seq10	37.4634	89.7345	8.05063	2.34188	15.7602	11.2374	-2.2047	6.17611e-05	hypothetical protein YQE_03105, partial	gb|ENN80474.1|	K00011
comp70485_c4_seq18	95.5129	25.2117	112.557	27.2019	3.45045	27.2941	-2.00928	6.51837e-05	similar to pacifastin-related serine protease inhibitor isoform 2	ref|XP_975959.1|	-
comp69846_c0_seq1	32.0176	22.2484	5.25136	25.735	235.353	33.9122	2.30934	6.85735e-05	similar to galactosidase, beta 1-like 2	ref|XP_967647.1|	-
comp70410_c0_seq6	158.14	297.283	10.4159	15.0292	39.3771	67.8022	-1.93048	6.89049e-05	similar to GA13696-PA	ref|XP_970292.2|	K10370
comp55298_c0_seq1	1092.64	164.509	2378.71	582.408	2.91423	492.715	-1.75389	7.04492e-05	similar to 28 kDa desiccation stress protein	ref|XP_973012.1|	-
comp64830_c0_seq1	12.3	199.16	0.368897	0.10294	12.3097	40.4859	-2.0016	7.21007e-05	similar to flightin CG7445-PA	ref|XP_969293.1|	-
comp70283_c0_seq4	82.5557	104.909	803.74	98.6164	42.3846	182.353	-1.61607	7.3018e-05	cytochrome P450	gb|AAZ94272.1|	-
comp71133_c4_seq2	38.2615	165.059	1.21519	0.900724	35.5303	14.391	-2.00882	7.43985e-05	hypothetical protein YQE_09890, partial	gb|ENN73644.1|	-
comp66276_c0_seq2	58.6364	100.512	21.0271	10.1396	10.2581	21.4533	-2.10607	7.45432e-05	hypothetical protein TcasGA2_TC003468	gb|EFA00597.1|	-
comp59857_c0_seq1	75.1381	31.9029	118.568	29.6724	0.233139	24.3404	-2.05624	7.47117e-05	hypothetical protein	ref|XP_976452.1|	-
comp66831_c0_seq1	29.9989	9.75011	57.5479	3.34555	0.629474	16.945	-2.21751	7.55136e-05	hypothetical protein TcasGA2_TC002790	gb|EFA01280.1|	-
comp69244_c0_seq1	0.751146	36.0133	0.0867993	0.30882	183.294	25.7173	2.50592	7.56119e-05	hypothetical protein TcasGA2_TC011392	gb|EEZ97542.1|	-
comp66763_c0_seq2	9.71795	23.8017	0	0.05147	0.279766	0.82171	-4.86161	7.67795e-05	hypothetical protein SINV_06162	gb|EFZ16309.1|	-
comp72633_c2_seq4	4.36604	29.083	0.0216998	0.0772049	0.0233139	1.24367	-4.6381	7.67795e-05	-	-	-
comp61643_c0_seq1	84.903	1.7684	14.9295	0.540434	0.163197	18.122	-2.43214	7.72181e-05	similar to CG1213 CG1213-PA	ref|XP_972187.1|	-
comp68432_c0_seq1	212.95	41.3902	327.602	53.0141	35.0407	83.3925	-1.76311	7.74039e-05	similar to carbonic anhydrase	ref|XP_974173.2|	-
comp62007_c0_seq1	3.12195	2.62871	1.64919	18.1174	44.9025	10.9709	3.32178	7.7534e-05	similar to WD repeat-containing protein slp1	ref|XP_969612.1|	K03363
comp68770_c1_seq2	14.7882	28.5095	0.0867993	0	1.46877	2.53176	-3.43892	7.77355e-05	-	-	-
comp66561_c0_seq1	0.375573	1.64892	1.64919	19.1983	26.298	8.70569	3.88305	7.88876e-05	similar to glucosyl/glucuronosyl transferases	ref|XP_973188.1|	-
comp67678_c0_seq2	19.6002	3.17834	12.9765	0	0.699416	2.22084	-3.61398	8.18221e-05	hypothetical protein YQE_12048, partial	gb|ENN71115.1|	-
comp69789_c0_seq27	7.44104	30.6364	0.0433996	0.05147	0.72273	1.55459	-4.03293	8.18221e-05	similar to lethal (2) 01289 CG9432-PB	ref|XP_975074.1|	-
comp70278_c0_seq2	26.2432	10.013	18.293	0.591904	0.512905	5.19676	-3.11377	8.55031e-05	hypothetical protein TcasGA2_TC002238	gb|EFA12656.1|	-
comp69144_c0_seq12	70.9598	89.2087	31.7902	10.7315	9.39549	24.8734	-2.09279	8.77531e-05	hypothetical protein TcasGA2_TC002505	gb|EEZ99736.1|	-
comp52195_c0_seq1	44.0594	6.59566	8.61483	3.49996	0.0466277	4.08634	-2.95699	8.97798e-05	similar to sugar transporter	ref|XP_969985.1|	K02100
comp55650_c1_seq1	75.0442	14.9119	15.2767	15.441	300.562	175.002	2.22215	8.97798e-05	-	-	-
comp67673_c0_seq2	2.4647	2.31804	2.36528	12.5587	43.154	9.12765	3.18127	8.97798e-05	similar to racgtpase-activating protein	ref|XP_969805.1|	-
comp70232_c1_seq3	10.4926	38.3552	9.54792	2.41909	2.72772	3.10917	-2.82235	8.97798e-05	cactin	gb|EFA07431.1|	-
comp69805_c0_seq10	26.0554	63.8537	5.98915	2.29041	6.92422	8.94998	-2.40037	9.00587e-05	similar to CG30084 CG30084-PF	ref|XP_967045.2|	-
comp70281_c0_seq1	1.17367	2.84378	0.0867993	0.10294	52.1531	2.22084	3.73046	9.11245e-05	hypothetical protein TcasGA2_TC015278	gb|EFA05159.1|	-
comp69434_c0_seq15	68.5421	86.7473	103.4	26.8416	12.0533	26.6945	-1.97969	9.15736e-05	-	-	-
comp36847_c0_seq1	15.8445	3.94306	40.5787	7.69476	0.0233139	0.222084	-2.9265	9.41392e-05	Chain C, Complex Of The Second Kunitz Domain Of Tissue Factor Pathway Inhibitor With Porcine Trypsin pdb|1TFX|D Chain D, Complex Of The Second Kunitz Domain Of Tissue Factor Pathway Inhibitor With Porcine Trypsin	pdb|1TFX|C	-
comp65288_c0_seq5	60.303	212.232	68.3327	15.4153	64.4395	16.3898	-1.82444	9.63781e-05	Glycogenin-1	gb|EGI61846.1|	K00750
comp63172_c0_seq1	23.9663	61.4161	278.582	7.97784	63.4603	50.6795	-1.57553	9.67096e-05	41 kDa zymogen	dbj|BAG14261.1|	-
comp73103_c0_seq3	164.431	200.331	83.3273	37.7017	67.89	14.391	-1.90096	9.6936e-05	fatty acid synthase-like	ref|XP_001949072.2|	K09458
comp72282_c0_seq1	373.038	617.435	217.649	88.657	95.75	160.544	-1.8083	9.71127e-05	hypothetical protein TcasGA2_TC012422	gb|EFA10226.1|	-
comp71574_c3_seq3	13.192	29.9433	0	0	0.746044	3.42009	-3.37209	0.00010327	-	-	-
comp75064_c0_seq1	0.63378	1.00369	0.694394	9.9337	30.8442	4.35284	4.27456	0.00010327	hypothetical protein YQE_12488, partial	gb|ENN70823.1|	K05868
comp65866_c0_seq2	122.484	20.8385	102.532	17.8858	4.0333	41.9516	-1.94457	0.000103772	juvenile hormone epoxide hydrolase-like protein 5 precursor	ref|NP_001161902.1|	K10719
comp72619_c2_seq5	2.65249	2.12686	1.41049	4.1176	52.3863	5.92964	3.33435	0.000107492	-	-	-
comp65957_c0_seq1	0.3521	0.454049	1.04159	0.977929	34.4113	1.17704	4.30668	0.000107612	-	-	-
comp72633_c2_seq1	5.32844	26.7172	0	0	0	0.999377	-5.00296	0.000107612	-	-	-
comp70400_c0_seq1	15.5159	14.7446	46.8282	7.33447	0.979182	5.59651	-2.47038	0.000108369	similar to AGAP006745-PA	ref|XP_974306.1|	-
comp65152_c0_seq1	0.42252	0.764714	0.672695	0.20588	40.706	1.48796	4.51074	0.000111129	hypothetical protein TcasGA2_TC000991	gb|EEZ98493.1|	-
comp71803_c0_seq1	130.793	83.0193	121.454	5.50728	6.64445	83.5035	-1.80939	0.000111129	aminopeptidase N-like protein	gb|EEZ99360.1|	K11140
comp71914_c0_seq3	34.5058	17.5406	6.33635	2.26468	3.68359	1.79888	-2.91381	0.000111129	similar to conserved hypothetical protein	ref|XP_967757.1|	-
comp38610_c0_seq1	23.1682	33.8864	15.3635	82.7894	185.812	69.2013	2.22176	0.000111445	unknown	gb|AEE61581.1|	K11251
comp45359_c0_seq1	9.97084	7.09559	10.0217	0	0	0.355334	-6.25234	0.000111871	similar to putative serine proteinase	ref|XP_001814003.1|	-
comp63747_c1_seq17	12.3052	9.02419	5.0651	0.0772049	0.0699416	0.111042	-6.67567	0.000111871	odorant binding protein 1	gb|ABR53888.1|	-
comp65850_c0_seq2	3.96699	2.50922	56.8969	0.25735	1.0025	12.4367	-2.21006	0.000112781	cytochrome P450	gb|AAZ94270.1|	-
comp62922_c0_seq1	143.258	10.8733	123.255	2.75364	7.88009	68.8904	-1.80243	0.000113065	hypothetical protein TcasGA2_TC007146	gb|EFA01584.1|	-
comp69700_c0_seq1	46.8762	18.9506	77.1646	11.4778	6.34137	18.2331	-1.98777	0.000116217	hypothetical protein TcasGA2_TC003436	gb|EFA00566.1|	-
comp58943_c0_seq1	468.997	666.018	23.6745	46.9406	82.2513	199.631	-1.81711	0.000116607	similar to AGAP006063-PA	ref|XP_969869.1|	-
comp70232_c1_seq1	14.6004	64.0448	16.0145	3.93745	7.9034	7.10668	-2.32074	0.000116607	cactin	gb|EFA07431.1|	-
comp66362_c0_seq1	0.445993	18.7594	11.5009	96.712	47.1406	17.1671	2.39063	0.000120399	hypothetical protein TcasGA2_TC005640	gb|EFA08046.1|	-
comp64632_c0_seq1	103.729	167.414	137.649	36.5249	36.0249	37.4699	-1.89361	0.000123238	similar to insulin receptor, partial	ref|XP_972770.2|	K04527
comp65789_c0_seq10	0.187787	0.597433	0.981287	0	0.0233139	0	-6.24357	0.000123747	lipase 3-like	ref|XP_001952539.2|	-
comp66303_c1_seq13	46.9466	585.413	66.1845	42.6943	135.593	24.1627	-1.78678	0.000125279	GK12698	ref|XP_002068662.1|	-
comp67654_c1_seq1	155.206	10.1325	1.56239	0	8.13654	30.4255	-2.11374	0.000127823	similar to beta-glucosidase	ref|XP_972437.1|	-
comp54638_c0_seq1	21.8669	13.9909	11.6492	2.59923	0.186511	2.3763	-3.20212	0.000128316	similar to GA19585-PA	ref|XP_970802.1|	-
comp73103_c0_seq1	145.042	161.594	67.9422	32.4518	55.5803	12.6588	-1.89533	0.00013146	hypothetical protein YQE_12293, partial	gb|ENN70888.1|	-
comp67378_c0_seq1	247.526	179.493	375.472	68.069	77.6585	102.225	-1.69442	0.000132559	similar to map kinase-interacting serine/threonine kinase	ref|XP_970209.2|	K04372
comp70661_c0_seq2	11.6897	43.2781	0.216998	0.720579	2.3547	3.84205	-2.99598	0.00013472	-	-	-
comp70758_c0_seq13	14.2718	45.142	0.260398	0.15441	2.30807	5.5743	-2.89242	0.000138021	hypothetical protein YQE_01778, partial	gb|ENN81839.1|	-
comp71914_c0_seq8	34.7405	16.2263	7.11754	2.44482	4.14987	1.55459	-2.83341	0.000138021	similar to conserved hypothetical protein	ref|XP_967757.1|	-
comp69129_c0_seq6	37.1583	88.2767	8.81013	2.18747	16.786	11.9259	-2.11922	0.000139553	hypothetical protein YQE_03105, partial	gb|ENN80474.1|	K00011
comp61088_c0_seq1	78.6591	8.41186	21.396	12.3528	0.0932555	6.6181	-2.50832	0.000139729	small heat shock protein 21	dbj|BAD91164.1|	-
comp69290_c0_seq1	222.222	234.05	491.718	146.895	22.6378	109.287	-1.76554	0.000139729	peptidoglycan-recognition protein precursor	ref|NP_001164435.1|	-
comp69826_c0_seq3	202.692	76.9972	34.3291	37.9334	6.66777	28.7821	-2.09733	0.000141988	unknown	gb|AEE62866.1|	-
comp64786_c0_seq1	1439.45	582.211	2490.9	709.977	116.523	552.922	-1.70988	0.000143102	Chain A, Crystal Structure Of Prophenoloxidase Activating Factor-Ii From The Beetle Holotrichia Diomphalia	pdb|2B9L|A	-
comp69129_c0_seq4	34.1067	82.2546	9.76492	1.87865	14.9209	12.259	-2.11783	0.000149555	hypothetical protein YQE_03105, partial	gb|ENN80474.1|	K00011
comp67378_c0_seq2	261.422	191.394	387.45	69.5359	86.6576	105.601	-1.68241	0.000150832	similar to map kinase-interacting serine/threonine kinase	ref|XP_970209.2|	K04372
comp67800_c1_seq1	3.84962	31.6401	0	0.180145	0.606161	1.8433	-3.75448	0.000150832	similar to CG9572 CG9572-PA isoform 2	ref|XP_975880.1|	-
comp69431_c0_seq15	7.81662	16.2282	7.1434	0.05147	0.349708	1.19925	-4.28447	0.000150832	hypothetical protein TcasGA2_TC015896	gb|EFA07306.1|	-
comp69431_c0_seq2	6.52558	15.5628	7.3868	0.05147	0.116569	0.977169	-4.68582	0.000150832	hypothetical protein YQE_10280, partial	gb|ENN73076.1|	-
comp69431_c0_seq51	4.85898	22.5223	3.1234	0.05147	0.116569	1.19925	-4.47964	0.000150832	hypothetical protein YQE_10280, partial	gb|ENN73076.1|	-
comp68699_c0_seq4	45.6087	106.51	4.12297	3.86025	12.8926	20.4539	-2.07015	0.000153108	hypothetical protein YQE_07000, partial	gb|ENN76549.1|	-
comp65288_c0_seq2	57.2984	220.094	49.6058	13.0734	63.6935	15.5015	-1.82538	0.000153571	hypothetical protein YQE_09267, partial	gb|ENN74295.1|	K00750
comp61178_c0_seq4	43.097	60.3168	40.991	11.6065	7.81015	13.3472	-2.13994	0.000158546	hypothetical protein TcasGA2_TC008298	gb|EFA02580.1|	-
comp60168_c0_seq1	0.28168	25.0205	0.0433996	0.15441	0	0	-7.35883	0.000165717	-	-	-
comp63747_c1_seq15	7.44599	14.4268	4.21868	0	0.0699416	0	-8.54321	0.000165717	odorant binding protein 1	gb|ABR53888.1|	-
comp66418_c0_seq3	0.0469466	0.071692	0	0	18.3963	10.0222	7.90411	0.000165717	-	-	-
comp62210_c0_seq1	19.892	26.7727	9.82459	0.5147	5.66527	0.755085	-3.026	0.000171659	minus-C odorant binding protein 3	gb|ADD82416.1|	-
comp61154_c0_seq4	25.8441	56.8517	2.36528	3.83451	3.10074	8.01723	-2.50812	0.000173244	unknown	gb|AEE62424.1|	-
comp61749_c0_seq1	13.239	55.7286	13.1501	0.231615	12.7527	3.86426	-2.28507	0.000173244	cuticular protein analogous to peritrophins 3-E	ref|NP_001161915.1|	-
comp71375_c0_seq5	739.292	356.596	161.165	139.767	27.2306	176.246	-1.87274	0.000173244	unknown	gb|AEE62651.1|	K03283
comp50771_c0_seq1	1469.1	1357.51	2993.71	852.085	224.652	752.753	-1.66966	0.000184214	similar to GA10732-PA	ref|XP_967392.1|	K05768
comp69805_c0_seq11	29.0365	58.9786	13.4539	4.27201	6.45794	11.2374	-2.2076	0.000189967	hypothetical protein TcasGA2_TC013172	gb|EFA03240.1|	-
comp71435_c3_seq2	50.8902	16.1068	12	107.907	46.0915	172.159	2.0457	0.000203378	similar to solute carrier family 25, member 38	ref|XP_973832.1|	-
comp67578_c0_seq2	1005.08	235.747	1518.62	429.517	102.441	327.662	-1.68261	0.000204713	similar to alpha-esterase	ref|XP_970253.1|	-
comp51342_c0_seq1	2.91069	5.68756	0.260398	3.70584	67.5869	0.732877	3.02335	0.000207792	RecName: Full=Antimicrobial peptide Alo-1	sp|P83651.1|ALO1_ACRLO	-
comp61286_c0_seq5	11.7601	23.5867	0	0.10294	0.932555	2.04317	-3.5212	0.000208475	hypothetical protein TcasGA2_TC008366	gb|EFA02645.1|	K12350
comp67933_c2_seq9	22.3701	4.39711	7.98554	0.488965	0	1.51017	-4.11968	0.000208475	sulfotransferase	dbj|BAM18171.1|	-
comp69431_c0_seq28	10.5395	25.2117	0.0867993	0	1.16569	1.15484	-3.94896	0.000208475	similar to conserved hypothetical protein	ref|XP_970759.2|	-
comp70278_c0_seq1	31.5012	10.1564	15.689	0.617639	0.512905	6.77356	-2.85903	0.000212134	hypothetical protein TcasGA2_TC002238	gb|EFA12656.1|	-
comp67383_c0_seq6	25.7502	74.488	10.8499	4.94112	8.43962	10.5934	-2.21215	0.00021488	hypothetical protein TcasGA2_TC001529	gb|EFA13259.1|	K08823
comp70661_c0_seq13	12.347	25.381	20.2604	0.46323	2.79766	4.57493	-2.88761	0.000215095	similar to CG32030 CG32030-PA	ref|XP_970849.2|	-
comp72235_c0_seq1	1.45535	1.64892	1.51899	13.6138	33.8517	7.6841	3.57637	0.00021528	hypothetical protein YQE_02210, partial	gb|ENN81394.1|	K10395
comp65534_c0_seq1	12.4174	7.64714	17.5552	36.0032	126.384	38.5982	2.41753	0.00022256	hypothetical protein YQE_10297, partial	gb|ENN73093.1|	-
comp73195_c0_seq1	12.5348	4.20593	1.08499	0.25735	107.663	4.99689	2.66324	0.000229058	hypothetical protein TcasGA2_TC001001	gb|EEZ98500.1|	-
comp62057_c0_seq2	6.50211	2.58091	1.21519	3.24261	64.4395	13.8358	2.98472	0.000233765	hypothetical protein TcasGA2_TC010507	gb|EFA01182.1|	-
comp63168_c0_seq1	36.548	26.8367	6.74865	1.80145	1.91174	8.03943	-2.57712	0.000233765	similar to GA16304-PA	ref|XP_968405.1|	-
comp65920_c0_seq4	15.3281	0.406255	8.26763	0.0772049	0	0.399751	-5.65315	0.000250733	similar to putative alcohol dehydrogenase	ref|XP_966889.1|	-
comp68024_c0_seq1	2.95764	3.08275	1.73599	11.2977	47.6769	10.1936	3.15294	0.000254757	similar to restricted expression proliferation associated protein-100	ref|XP_001810875.1|	-
comp70835_c0_seq1	30.4214	6.64346	6.18445	0.540434	0.442963	3.19801	-3.37062	0.000266513	similar to sodium-dependent phosphate transporter	ref|XP_968382.1|	-
comp76108_c0_seq1	2.18302	1.98348	0.390597	8.28666	31.2406	7.79514	3.37634	0.000266513	unknown	gb|AEE63273.1|	K00857
comp69705_c0_seq3	29.8111	38.1879	6.20615	5.09553	2.70441	4.01972	-2.65033	0.000268623	chemosensory protein 6 precursor	ref|NP_001039288.1|	-
comp64442_c0_seq1	0.868513	5.75926	0	0	32.4578	30.8883	3.25666	0.000271109	similar to cell fate determining protein mab21l2	ref|XP_966681.1|	-
comp69574_c0_seq1	122.789	98.9349	28.6438	30.4187	930.62	89.6997	2.06928	0.000271901	hexosaminidase 1 precursor	ref|NP_001092318.1|	K12373
comp68025_c0_seq2	8.19219	26.0758	13.1302	0.05147	5.08242	1.24367	-2.89376	0.000273978	similar to conserved hypothetical protein	ref|XP_974815.1|	-
comp70471_c0_seq3	12.0418	22.2522	14.1736	0.10294	2.54121	2.75384	-3.16653	0.000273978	hypothetical protein TcasGA2_TC008395	gb|EFA02674.1|	-
comp72961_c2_seq2	74.7156	16.1546	4.33996	3.47422	3.61365	12.4145	-2.28747	0.000279901	Cubilin	gb|EFN89302.1|	-
comp61178_c0_seq7	36.3836	45.7873	29.8807	7.51461	5.89841	11.2597	-2.18318	0.000280296	hypothetical protein TcasGA2_TC008298	gb|EFA02580.1|	-
comp70758_c0_seq2	71.6406	347.73	1.64919	0.566169	78.3346	49.5247	-1.71296	0.000281769	hypothetical protein YQE_01777, partial	gb|ENN81838.1|	-
comp55775_c0_seq1	36.1254	0.430152	0.347197	0.05147	0	2.48734	-3.86151	0.000287901	hypothetical protein YQE_06287, partial	gb|ENN77148.1|	-
comp57787_c0_seq1	0	0.669125	0.564195	27.8452	0.41965	4.35284	4.72504	0.000287901	hypothetical protein TcasGA2_TC001280	gb|EEZ98727.1|	-
comp69805_c0_seq16	29.9989	70.8078	16.7306	6.27933	9.32555	11.7038	-2.10569	0.000298684	hypothetical protein TcasGA2_TC013172	gb|EFA03240.1|	-
comp63979_c0_seq6	279.755	405.992	157.302	56.2567	11.5637	188.616	-1.71702	0.000298739	-	-	-
comp59463_c0_seq1	111.17	5.353	26.1483	13.7939	2.89092	14.0801	-2.21333	0.000300031	Putative trypsin-6	gb|EFN73265.1|	-
comp66633_c0_seq1	65.9131	100.44	24.9548	11.2204	17.2989	21.7864	-1.9271	0.000303292	similar to Inter-alpha-trypsin inhibitor heavy chain H4 precursor (ITI heavy chain H4) (Inter-alpha-inhibitor heavy chain 4) (Inter-alpha-trypsin inhibitor family heavy chain-related protein) (IHRP) (Plasma kallikrein sensitive glycoprotein 120) (P	ref|XP_973629.1|	-
comp69805_c0_seq17	27.9567	60.747	6.03255	3.0882	7.62363	9.12765	-2.25554	0.0003035	similar to CG30084 CG30084-PF	ref|XP_967045.2|	-
comp73195_c0_seq2	14.037	2.86768	0.954792	0.15441	105.309	5.0413	2.62934	0.0003035	hypothetical protein TcasGA2_TC001001	gb|EEZ98500.1|	-
comp70129_c0_seq2	20.1166	12.7134	7.70344	37.9591	118.434	39.8418	2.2754	0.000306162	similar to serine/threonine-protein kinase polo	ref|XP_972118.2|	K06631
comp66023_c0_seq2	26.6657	0.860304	1.77939	0.41176	0.0466277	1.48796	-3.91232	0.000307201	hypothetical protein YQE_12035, partial	gb|ENN71102.1|	-
comp72633_c2_seq13	5.11718	24.3753	0	0	0.209825	0.999377	-4.60822	0.000307201	-	-	-
comp11553_c0_seq1	415.22	49.2046	54.4883	22.4409	0.116569	126.188	-1.80264	0.000336518	unknown	gb|AEE62463.1|	-
comp64650_c0_seq1	103.541	296.757	0.564195	1.23528	1630.11	6.15172	2.03031	0.000337742	hypothetical protein TcasGA2_TC015722	gb|EFA05535.1|	-
comp65928_c0_seq1	179.078	26.1676	267.038	78.1314	16.1798	47.4593	-1.7361	0.000337766	similar to GA15997-PA	ref|XP_968599.1|	-
comp66954_c0_seq10	31.2665	12.3549	9.87342	0.643374	0.0466277	6.81797	-2.8329	0.000338038	hypothetical protein YQE_05432, partial	gb|ENN78281.1|	-
comp66276_c0_seq1	65.2324	123.908	22.0036	13.4594	15.2473	27.605	-1.90672	0.000340773	hypothetical protein TcasGA2_TC003468	gb|EFA00597.1|	-
comp70485_c4_seq12	150.018	45.9307	161.772	60.2713	2.77435	36.7549	-1.84171	0.000344753	pacifastin-related peptide precursor PP-5	emb|CAF18560.1|	-
comp58554_c0_seq2	20.3279	31.3294	0.433996	0.823519	0.512905	5.19676	-2.99518	0.000347534	hypothetical protein	gb|ADP65804.1|	-
comp67365_c0_seq1	13.9666	15.5812	12.1434	0	1.91174	3.22022	-3.02216	0.000347534	hypothetical protein TcasGA2_TC009173	gb|EFA06305.1|	-
comp66129_c0_seq1	7.042	8.9615	1.86618	21.5144	62.0848	18.4552	2.51375	0.000349345	hypothetical protein YQE_03506, partial	gb|ENN80029.1|	K02212
comp63872_c0_seq2	93.4473	1.33825	33.1573	15.2351	0.676102	10.6822	-2.26636	0.000350481	unknown	gb|AEE61913.1|	-
comp72291_c0_seq1	5.51623	9.98908	2.84268	24.371	67.0041	18.1442	2.57749	0.000352019	similar to AGAP003434-PA	ref|XP_975243.2|	K06677
comp64692_c0_seq2	121.967	22.6786	7.13924	1.41542	5.66527	30.6476	-2.00831	0.000361317	-	-	-
comp70283_c0_seq5	4.9294	3.5846	60.8463	4.06613	2.21482	10.127	-2.07971	0.000366688	-	-	-
comp61036_c0_seq1	14.3891	55.9972	21.3472	0.20588	6.13155	14.3244	-2.15048	0.000373305	similar to CG32121 CG32121-PB	ref|XP_974993.1|	-
comp70813_c0_seq21	0.0469466	0.0477947	0	0	14.8084	11.0444	8.09212	0.00037461	-	-	-
comp71103_c1_seq1	13.8258	2.77209	5.29476	38.5767	66.258	11.9037	2.41476	0.000375712	similar to Dual specificity tyrosine-phosphorylation-regulated kinase	ref|XP_972669.1|	K08825
comp69152_c0_seq7	15.7975	4.61218	1.04159	4.09186	42.7576	70.0897	2.44662	0.000376156	TIL domain-containing cysteine-rich salivary secreted peptide	gb|ABF18118.1|	-
comp72737_c0_seq20	27.1117	49.7064	2.56058	1.1066	2.00499	13.0363	-2.2974	0.000392939	hypothetical protein LOC100121771	ref|XP_001605377.2|	K06086
comp62248_c0_seq3	232.198	288.823	596.072	165.45	10.2581	187.394	-1.6213	0.000394495	-	-	-
comp68056_c0_seq5	0.328626	1.84009	0.130199	0.488965	36.2531	0.755085	4.02775	0.000394495	-	-	-
comp68731_c0_seq1	29.7642	3.5607	0.173599	0.10294	0.326394	2.99813	-3.28888	0.000394495	similar to amino acid transporter	ref|XP_966371.1|	-
comp69431_c0_seq19	8.0983	24.662	0.0433996	0.10294	0.582847	1.55459	-3.87205	0.000394495	hypothetical protein YQE_10280, partial	gb|ENN73076.1|	-
comp69590_c0_seq4	5.35192	8.55524	15.6239	0.41176	0.326394	2.39851	-3.23493	0.000394495	similar to AGAP004918-PA	ref|XP_973843.1|	K10104
comp60748_c0_seq1	1602.99	1087.95	355.226	59.8081	919.103	55.6764	-1.55794	0.000394889	cytochrome P450	gb|AAZ94273.1|	-
comp59816_c0_seq1	1.73703	6.02213	0.0867993	8.87857	49.5886	4.37505	3.00171	0.000399236	-	-	-
comp64137_c0_seq2	10.2344	2.07907	4.51356	13.0734	5.68858	82.2821	2.58613	0.000399989	hypothetical protein YQE_12271, partial	gb|ENN70865.1|	-
comp69899_c0_seq3	128.939	318.886	36.5208	35.9003	49.0057	59.1409	-1.7495	0.000423239	Paxillin, putative	ref|XP_002429528.1|	K05760
comp68343_c0_seq1	4.10783	3.39342	1.80109	14.0513	43.5736	11.0154	2.88339	0.00043427	similar to predicted protein	ref|XP_971501.1|	-
comp302612_c0_seq1	0.187787	0.525741	0	9.18014	10.2664	13.2221	5.51679	0.000439468	-	-	-
comp68904_c0_seq3	3.09848	2.81988	18.8354	0.05147	1.23563	0.266501	-3.99396	0.000439468	unknown	gb|AEE62137.1|	-
comp71195_c0_seq2	10.4456	10.8733	10.8933	46.3487	78.4512	32.1799	2.2849	0.00045449	similar to AGAP010198-PA	ref|XP_968671.1|	K10807
comp20639_c0_seq1	33.3086	1.86399	6.31465	1.0294	2.37801	1.79888	-2.99434	0.000456538	similar to AGAP003782-PA	ref|XP_972574.2|	-
comp71054_c0_seq4	242.08	128.52	405.331	99.6201	50.0782	105.379	-1.605	0.000471112	cytochrome P450 9Z4	ref|NP_001164248.1|	-
comp40380_c0_seq1	76.523	7.38427	73.2152	1.0294	3.7069	41.1743	-1.77499	0.000481884	hypothetical protein TcasGA2_TC007146	gb|EFA01584.1|	-
comp71746_c1_seq7	3.12195	11.7814	8.81013	11.9153	82.3213	39.7974	2.49882	0.000496591	similar to conserved hypothetical protein	ref|XP_973703.1|	-
comp72039_c0_seq1	2.76985	14.1711	0.0867993	0.720579	96.0065	5.41885	2.58467	0.000502795	hypothetical protein TcasGA2_TC007059	gb|EFA01503.1|	-
comp69791_c0_seq1	36.1254	121.279	137.403	35.3599	29.0258	26.6501	-1.69527	0.000504366	uncharacterized protein LOC100877383	ref|XP_003700191.1|	-
comp66076_c0_seq2	9.22501	25.3073	77.9024	13.3307	5.45544	12.4145	-1.84944	0.000505942	similar to GATA transcription factor	ref|XP_973133.2|	K09183
comp67383_c0_seq7	26.5483	77.5229	14.5823	7.18006	11.214	11.1486	-2.00588	0.000519041	hypothetical protein TcasGA2_TC001529	gb|EFA13259.1|	K08823
comp70866_c0_seq1	129.08	47.3884	133.823	51.2126	1.86511	35.067	-1.81568	0.000525879	similar to ionotropic glutamate receptor subunit ia	ref|XP_966620.1|	-
comp62097_c0_seq1	1.25735	2.30807	2.04442	0	0.334563	0	-4.06761	0.000539849	hypothetical Enolase, partial	gb|ENN82035.1|	K01689
comp65458_c2_seq4	1.10325	0.334563	0.781194	0.46323	1.04912	34.3342	4.01385	0.000551963	-	-	-
comp72617_c1_seq20	15.7037	16.5608	0.0433996	0.10294	1.07244	0.533001	-4.24119	0.000551963	similar to voltage-gated calcium channel beta subunit	ref|XP_974958.2|	K05317
comp69152_c0_seq1	16.6661	3.79967	0.737794	4.58083	43.6902	65.0706	2.4183	0.00056007	TIL domain-containing cysteine-rich salivary secreted peptide	gb|ABF18118.1|	-
comp70661_c0_seq17	11.4785	38.4269	0.216998	0.437495	2.68109	3.88647	-2.83899	0.000565151	-	-	-
comp70813_c0_seq6	0	0.937176	0	0.05147	25.4354	0.13325	4.77281	0.000569507	-	-	-
comp71054_c0_seq1	1040.88	495.009	1534.87	426.686	171.777	445.633	-1.55634	0.000584886	cytochrome P450 9Z4	ref|NP_001164248.1|	-
comp69616_c1_seq2	2.13607	1.7684	1.17179	10.1396	30.4479	6.95122	3.22726	0.000592049	similar to GA20615-PA	ref|XP_966799.1|	K10405
comp55569_c0_seq1	25.5624	9.77401	0.998192	0.823519	0.0233139	1.8433	-3.7556	0.000599217	hypothetical protein YQE_04780, partial	gb|ENN78756.1|	-
comp68367_c1_seq5	25.8676	37.5666	63.7324	71.2087	329.518	163.765	2.15023	0.000631805	similar to catalase	ref|XP_970103.1|	-
comp68709_c0_seq2	21.9945	1.57722	2.97288	0	0.0932555	0.621835	-5.21415	0.00063792	similar to AGAP006594-PA	ref|XP_970624.1|	K08193
comp70558_c0_seq1	0.28168	1.00369	0	0	29.935	0.510793	4.56599	0.00063792	hypothetical protein TcasGA2_TC015037	gb|EFA04963.1|	K10454
comp72313_c0_seq19	12.5817	14.9358	0.0433996	0.15441	1.49209	0.13325	-3.95288	0.00063792	hypothetical protein TcasGA2_TC003738	gb|EFA12526.1|	-
comp72717_c0_seq10	0.516413	0.406255	0.238698	0.41176	30.8676	0.310917	4.76558	0.00063792	-	-	-
comp60314_c0_seq1	22.8395	15.2465	59.5226	7.41167	4.07993	14.9018	-1.88683	0.000647776	-	-	-
comp70448_c1_seq6	33.4025	25.8569	158.886	34.3819	4.26644	29.2484	-1.68388	0.000652108	hypothetical protein YQE_12482, partial	gb|ENN70817.1|	-
comp61304_c0_seq1	33.1209	9.77401	8.13743	1.15807	0.0466277	7.4176	-2.56527	0.000670374	similar to glucosyl/glucuronosyl transferases	ref|XP_973188.1|	-
comp67120_c0_seq1	1.47882	2.7004	1.86618	13.7682	30.5412	8.72789	3.1331	0.000670374	-	-	-
comp67578_c0_seq1	137.061	33.0022	212.398	61.0691	12.1698	45.9936	-1.68153	0.000670374	similar to putative esterase	ref|XP_967284.2|	-
comp71717_c0_seq4	15.821	2.84378	3.32007	24.2938	83.9066	4.01972	2.35175	0.000670374	hypothetical protein TcasGA2_TC000334	gb|EEZ97944.1|	K04912
comp763893_c0_seq1	29.4355	9.03319	11.8698	2.83085	3.14737	1.19925	-2.81012	0.000670374	elongation of very long chain fatty acids protein, putative	ref|XP_002423290.1|	-
comp69690_c0_seq1	46.8527	79.1718	0.260398	0.10294	11.9134	21.3423	-1.92055	0.00067267	similar to conserved hypothetical protein	ref|XP_971008.1|	-
comp64709_c0_seq1	83.4007	176.243	92.246	38.1392	26.3913	42.8178	-1.71282	0.000682467	hypothetical protein TcasGA2_TC014342	gb|EFA04105.1|	K11406
comp69826_c0_seq5	164.501	93.2235	58.0904	51.8817	16.2964	16.7895	-1.89409	0.000689793	unknown	gb|AEE62866.1|	-
comp69997_c0_seq3	4.03723	3.08275	8.65823	24.6066	19.3597	12.3034	1.83442	0.000726712	hypothetical protein TcasGA2_TC007883	gb|EFA02222.1|	K01087
comp63442_c1_seq2	14.4596	5.09013	16.1881	42.8745	10.6078	107.999	2.17585	0.000744144	hypothetical protein TcasGA2_TC006978	gb|EFA12925.1|	-
comp66590_c0_seq2	2.51165	12.8568	0.347197	2.18747	91.3204	1.11042	2.58992	0.000744144	similar to AGAP000114-PA	ref|XP_974881.1|	K09216
comp71513_c0_seq10	20.9382	56.4455	4.57866	2.11027	9.88508	6.21835	-2.16994	0.000744144	hypothetical protein YQE_12017, partial	gb|ENN71084.1|	-
comp54591_c0_seq1	10.962	20.7907	0.0867993	0	1.25895	0.888335	-3.89023	0.000764911	hypothetical protein YQE_10391, partial	gb|ENN72985.1|	-
comp59090_c0_seq1	7.41757	24.447	0.390597	0.05147	0.139883	1.8433	-3.98668	0.000764911	-	-	-
comp63552_c0_seq1	0.14084	0.645228	0.607595	0.849254	34.2014	0.399751	4.66885	0.000764911	-	-	-
comp64852_c0_seq3	0.798093	0.836406	0.412297	8.9043	20.3996	3.99751	4.02415	0.000764911	hypothetical protein TcasGA2_TC013167	gb|EFA03235.1|	K05868
comp68025_c0_seq1	6.80726	35.8221	0.0433996	0.05147	5.33888	1.26588	-2.68054	0.000764911	similar to conserved hypothetical protein	ref|XP_974815.1|	-
comp71027_c0_seq7	13.8258	17.923	0.216998	0.180145	2.49458	1.42134	-2.96422	0.000764911	serine protease H164	gb|EFA05743.1|	-
comp71278_c0_seq6	30.351	1.09928	0.694394	0.20588	1.3522	1.97655	-3.18495	0.000764911	-	-	-
comp60405_c0_seq2	19.2951	30.6603	3.97107	1.0294	0.746044	7.43981	-2.5489	0.000770296	similar to AGAP009609-PA	ref|XP_973513.1|	K00451
comp70625_c0_seq1	5.5397	6.64346	3.47197	33.8672	34.9941	19.2325	2.4924	0.000785414	hypothetical protein YQE_04037, partial	gb|ENN79575.1|	K02320
comp57744_c0_seq1	165.839	15.2465	39.1248	33.3783	0.139883	22.9635	-1.96303	0.000798777	-	-	-
comp68770_c1_seq5	15.9384	24.0407	0.0867993	0	1.60866	3.4423	-2.98775	0.000798777	-	-	-
comp70485_c4_seq11	81.8984	17.684	79.4648	25.349	2.5179	20.6538	-1.88367	0.000804606	similar to pacifastin-related serine protease inhibitor isoform 2	ref|XP_975959.1|	-
comp70670_c0_seq1	3.09848	31.5206	0.0433996	0.05147	0.582847	3.37567	-3.1117	0.000805909	hypothetical protein TcasGA2_TC012818	gb|EFA10562.1|	-
comp70732_c0_seq1	332.617	60.4841	98.3002	39.1686	32.4296	81.4159	-1.68324	0.00080702	hypothetical protein TcasGA2_TC014708	gb|EFA04696.1|	-
comp55210_c0_seq1	9.88227	85.9587	1.95298	0.30882	1.14238	22.5415	-2.02715	0.000827006	hypothetical protein YQE_12222, partial	gb|ENN71297.1|	-
comp54733_c0_seq1	2.84027	42.0832	3.60217	1.31248	4.05661	3.10917	-2.51691	0.000841241	peritrophic matrix protein 14 precursor	ref|NP_001161929.1|	-
comp70661_c0_seq14	10.8447	39.7174	0.390597	0.926459	2.93755	3.9753	-2.70036	0.000841241	similar to CG32030 CG32030-PA	ref|XP_970849.2|	-
comp69810_c0_seq3	153.985	102.448	39.9494	18.4777	41.3122	31.1806	-1.70399	0.000852596	hypothetical protein YQE_07936, partial	gb|ENN75515.1|	-
comp67039_c0_seq1	30.9144	29.2483	41.2803	0.617639	3.56702	7.99502	-3.05812	0.000854562	similar to Aldehyde dehydrogenase type III CG11140-PI	ref|XP_972492.1|	K00129
comp58729_c0_seq4	2.8168	18.2576	0.173599	0	0	0.266501	-6.31704	0.000858257	-	-	-
comp67490_c0_seq1	37.0644	24.3275	52.6872	11.9153	1.16569	15.6569	-1.98901	0.000858257	hypothetical protein TcasGA2_TC000944	gb|EEZ98454.1|	K01176
comp70326_c0_seq5	0.0469466	0.119487	0.173599	0.10294	22.9875	0.222084	6.09929	0.000858257	-	-	-
comp70813_c0_seq13	0.0469466	0	0	0	23.4771	0.0444168	8.96874	0.000858257	similar to HR3	ref|XP_974561.2|	-
comp70813_c0_seq3	0	0.0477947	0.0867993	0	22.9642	0.0444168	7.41741	0.000858257	-	-	-
comp72717_c0_seq15	0.21126	0.238973	0.282098	0.10294	22.8942	0.244292	4.98806	0.000858257	hypothetical protein YQE_08788, partial	gb|ENN74671.1|	-
comp65372_c0_seq1	46.0312	24.5426	36.3689	80.0358	202.224	152.016	2.02178	0.000860902	hypothetical protein	ref|XP_976439.1|	-
comp65199_c0_seq1	48.355	56.326	110.517	242.964	189.425	414.142	1.9759	0.00086694	similar to transglutaminase	ref|XP_974414.1|	K03917
comp70322_c1_seq1	56.8524	61.3683	125.533	20.1248	12.6128	47.215	-1.60821	0.00087091	hypothetical protein TcasGA2_TC013311	gb|EFA03334.1|	K00968
comp69690_c0_seq2	47.6274	82.6608	0.477396	0.20588	11.8201	22.9635	-1.90199	0.000877518	similar to conserved hypothetical protein	ref|XP_971008.1|	-
comp55829_c0_seq1	159.008	198.658	288.846	138.634	21.7518	38.8647	-1.69809	0.000894975	uncharacterized protein LOC100187736	ref|NP_001127918.1|	-
comp58951_c0_seq1	0.985879	0.430152	0.390597	3.75731	17.7419	5.79639	3.91729	0.000908517	-	-	-
comp61417_c0_seq1	15.2107	22.8697	6.79205	0.591904	0.349708	6.24056	-2.64334	0.000908517	similar to ctl transporter isoform 2	ref|XP_975895.1|	-
comp66239_c0_seq1	1.66661	3.48901	0.737794	8.72416	36.4862	5.19676	3.09645	0.000908517	hypothetical protein TcasGA2_TC006211	gb|EFA08556.1|	-
comp73030_c0_seq5	1116.23	1195.15	985.107	374.573	264.053	486.763	-1.55051	0.000908517	hypothetical protein YQE_10066, partial	gb|ENN73302.1|	-
comp67110_c0_seq1	120.113	43.4453	106.199	17.6027	6.80765	60.9176	-1.66057	0.000912085	similar to GA11516-PA	ref|XP_974092.1|	K00249
comp70291_c0_seq1	9.15459	13.4542	6.03255	14.3859	103.094	21.742	2.28121	0.000950187	similar to semaphorin 2a	ref|XP_968340.1|	-
comp66076_c0_seq4	10.7508	29.0353	90.5968	15.93	7.04079	15.7902	-1.75008	0.000955486	serpent	gb|EFA04529.1|	K09184
comp69496_c1_seq4	25.046	11.8292	11.3273	63.1794	89.6185	43.8171	2.02819	0.000976257	hypothetical protein TcasGA2_TC007571	gb|EFA01955.1|	K00799
comp70400_c0_seq2	17.2764	13.7171	49.302	9.08445	1.8418	7.83956	-2.09721	0.000992223	similar to AGAP006745-PA	ref|XP_974306.1|	-
comp68904_c0_seq2	4.15478	1.00369	4.55696	33.4485	41.3522	24.3973	3.35196	0.00101113	similar to aldo-keto reductase	ref|XP_969383.1|	-
comp73030_c0_seq6	1120.33	1170.59	1003.49	386.205	263.214	485.386	-1.53758	0.00103405	hypothetical protein YQE_10066, partial	gb|ENN73302.1|	-
comp64852_c0_seq2	1.87787	1.36215	0.802894	11.7866	23.0341	4.61934	3.2862	0.00105414	hypothetical protein TcasGA2_TC013167	gb|EFA03235.1|	K05868
comp67383_c0_seq5	28.1915	77.0689	14.7342	7.66902	11.3539	11.6816	-1.96645	0.00106011	hypothetical protein TcasGA2_TC001529	gb|EFA13259.1|	K08823
comp69986_c0_seq1	6.29085	23.3716	0.781194	0.20588	2.86761	0.377543	-3.14104	0.00106011	similar to glucose dehydrogenase	ref|XP_972675.2|	-
comp70467_c1_seq10	6.26738	23.8734	0.195298	0.15441	1.16569	2.04317	-3.1731	0.00106011	similar to junctophilin CG4405-PA	ref|XP_973598.1|	-
comp68900_c0_seq2	5.16413	28.7246	0	0.05147	0.30308	4.01972	-2.95369	0.00108873	hypothetical protein TcasGA2_TC012818	gb|EFA10562.1|	-
comp68699_c0_seq2	31.196	77.8814	3.51537	3.65437	8.13654	16.9672	-1.96907	0.00110191	hypothetical protein YQE_07000, partial	gb|ENN76549.1|	-
comp51236_c0_seq1	61.2888	35.5831	131.588	33.9444	0.932555	36.2219	-1.68404	0.00110492	similar to AGAP008596-PA	ref|XP_967873.1|	-
comp63893_c0_seq1	1171.32	2162.8	396.499	246.979	369.198	667.85	-1.53874	0.0011115	similar to CG30118 CG30118-PB	ref|XP_968626.1|	-
comp57035_c0_seq1	273.042	139.226	466.177	159.634	21.0058	113.929	-1.57635	0.00111925	-	-	-
comp68900_c0_seq3	6.52558	38.1162	0.0867993	0	0.512905	5.86301	-2.81049	0.00117165	hypothetical protein TcasGA2_TC012818	gb|EFA10562.1|	-
comp67383_c0_seq3	24.201	65.7176	13.4322	5.8161	9.7452	10.0382	-2.01336	0.0011772	hypothetical protein TcasGA2_TC001529	gb|EFA13259.1|	-
comp70866_c0_seq2	93.0952	32.6198	94.915	38.2164	2.14488	24.4514	-1.76728	0.0011772	similar to ionotropic glutamate receptor subunit ia	ref|XP_966620.1|	-
comp70904_c0_seq1	8.23914	105.124	6.57505	0.926459	24.1065	9.30531	-1.8044	0.00118193	hypothetical protein TcasGA2_TC015109	gb|EFA05023.1|	-
comp64818_c0_seq2	11.0325	59.2415	0.0433996	0	11.9367	3.73101	-2.16609	0.00118562	similar to AGAP005515-PA	ref|XP_001811309.1|	-
comp71513_c0_seq9	17.3233	47.8663	3.86257	1.95586	8.18317	5.33001	-2.1583	0.00118562	hypothetical protein YQE_12017, partial	gb|ENN71084.1|	-
comp69705_c0_seq1	19.9054	27.0757	4.92586	4.16907	2.47127	2.28746	-2.53955	0.00118602	chemosensory protein 6 precursor	ref|NP_001039288.1|	-
comp70660_c0_seq1	19.6941	90.2841	0.130199	0.30882	19.91	10.2381	-1.85408	0.00120482	hypothetical protein SINV_05817	gb|EFZ20984.1|	-
comp57553_c0_seq1	220.954	244.207	233.888	93.701	83.1606	67.3044	-1.51753	0.0012155	similar to 3-hydroxyacyl-coa dehyrogenase	ref|XP_973042.1|	K00022
comp61178_c0_seq8	67.8379	55.7047	53.7505	16.7792	11.96	22.6303	-1.78715	0.00122953	unknown	gb|AEE62520.1|	-
comp69813_c0_seq6	33.4495	13.8604	27.6022	158.913	59.6136	53.8331	1.86224	0.00122953	synaptotagmin	gb|EFA02813.1|	-
comp69813_c0_seq2	34.4354	14.8641	26.604	159.583	60.4062	57.4753	1.87006	0.00123587	synaptotagmin	gb|EFA02813.1|	-
comp71936_c0_seq1	12.1357	18.9506	16.0145	11.4521	184.296	24.3182	2.22412	0.00124074	hypothetical protein TcasGA2_TC011099	gb|EEZ97294.1|	-
comp72970_c1_seq1	2.34733	2.74819	0.303798	11.7609	23.6869	6.77356	2.96712	0.00128506	hypothetical protein YQE_08377, partial	gb|ENN75064.1|	K02542
comp68904_c0_seq6	3.35668	1.09928	3.94937	33.011	41.4688	34.1752	3.69231	0.00130298	similar to aldo-keto reductase	ref|XP_969383.1|	-
comp397966_c0_seq1	0	0.986254	0	0	21.9617	0.177667	4.48851	0.00131066	hypothetical protein YQE_05155, partial	gb|ENN78353.1|	-
comp66366_c0_seq4	7.67578	11.877	0	0	0.197832	0	-6.62695	0.00131066	-	-	-
comp68099_c0_seq2	32.5105	9.41555	80.2677	14.0256	12.4962	10.4601	-1.72428	0.00131066	hypothetical protein YQE_05243, partial	gb|ENN78089.1|	-
comp70813_c0_seq14	0.14084	0	0	5.05147	16.7052	0	7.27126	0.00131066	-	-	-
comp70813_c0_seq5	0.0938933	0	0	5.55147	7.21811	10.0444	7.92468	0.00131066	-	-	-
comp70112_c0_seq2	0.586833	0.382357	0	0	27.8834	0.222084	4.85793	0.00131751	hypothetical protein TcasGA2_TC014301	gb|EFA04067.1|	-
comp71095_c0_seq1	6.87768	0.143384	0.347197	6.09919	12.5429	33.1571	2.81353	0.00132814	similar to BEL12_AG transposon polyprotein	ref|XP_001809963.1|	-
comp71854_c0_seq1	59.9743	32.9066	153.83	31.0106	14.8276	37.3101	-1.56906	0.00136147	hypothetical protein TcasGA2_TC008280	gb|EFA02570.1|	-
comp69129_c0_seq8	116.615	91.4073	47.5443	18.838	24.4329	37.4878	-1.66201	0.00138003	hypothetical protein YQE_03105, partial	gb|ENN80474.1|	K00011
comp71804_c1_seq1	1178.57	1285.15	1247.33	469.02	256.732	582.748	-1.50391	0.00138003	-	-	-
comp69819_c2_seq3	3.14542	0.693022	0.0650995	7.38594	13.0558	20.0764	3.37571	0.00139178	-	-	-
comp61648_c0_seq1	773.399	379.179	864.044	3393.72	1903.67	1404.79	1.73269	0.00145106	unknown	gb|AEE63604.1|	-
comp65236_c0_seq1	239.005	95.3264	879.841	106.903	2.09825	375.122	-1.32653	0.00146333	similar to putative alcohol dehydrogenase	ref|XP_966889.1|	-
comp70763_c0_seq1	9.78837	10.8733	44.1374	96.6606	3.24063	170.161	2.05924	0.00147163	-	-	-
comp67886_c0_seq1	140.3	50.5189	95.783	32.2202	18.418	40.8856	-1.64683	0.00147282	hypothetical protein TcasGA2_TC007349	gb|EFA01751.1|	K01135
comp69129_c0_seq9	117.953	98.6721	46.9367	19.2498	27.4404	36.555	-1.6627	0.0014758	hypothetical protein YQE_03105, partial	gb|ENN80474.1|	K00011
comp57752_c1_seq2	13.2155	2.36584	31.3345	3.6029	0.186511	3.68659	-2.64974	0.00147616	-	-	-
comp67833_c0_seq1	8.77902	19.2373	0.802894	0.15441	0.629474	1.42134	-3.70804	0.00147616	-	-	-
comp72144_c0_seq1	117.39	79.8888	53.9024	148.903	621.011	143.533	1.86259	0.00151926	similar to AGAP001381-PA	ref|XP_972560.1|	K05636
comp68008_c0_seq1	287.853	204.227	74.4521	30.5732	141.492	23.4965	-1.53454	0.00157881	similar to fatty acid synthase	ref|XP_970417.2|	K00665
comp63996_c0_seq2	583.852	614.687	881.317	259.357	161.635	336.99	-1.45625	0.00159047	similar to visgun CG16707-PC	ref|XP_972460.1|	K06546
comp69826_c0_seq6	98.7523	26.0481	16.7523	13.9226	5.96835	17.4114	-1.924	0.00160208	unknown	gb|AEE62866.1|	-
comp1080266_c0_seq1	20.313	1.45774	21.2434	1.72424	0	3.10917	-3.1537	0.00168081	hypothetical protein YQE_06498, partial	gb|ENN77004.1|	-
comp72727_c0_seq10	3.45058	0.764714	2.23508	4.16907	44.5295	3.81984	3.02537	0.00169012	hypothetical protein LOC100570266	ref|XP_003245995.1|	-
comp67808_c1_seq1	99.2921	76.4236	23.7396	7.12859	49.3321	7.1511	-1.6487	0.00169192	similar to conserved hypothetical protein	ref|XP_967757.1|	-
comp63256_c0_seq1	92.1093	88.9219	46.047	138.557	531.603	147.486	1.84829	0.0018362	similar to AGAP007596-PA	ref|XP_966496.1|	-
comp69794_c0_seq9	8.7086	30.732	42.8355	10.2425	8.5795	2.26526	-1.9641	0.00184402	similar to E74	ref|XP_966617.2|	K09428
comp68636_c0_seq3	22.0884	3.65629	28.9042	3.80878	1.28226	6.55147	-2.23079	0.00185353	similar to dicarbonyl L-xylulose reductase	ref|XP_971105.1|	K03331
comp63500_c0_seq1	8.0983	12.6178	8.33273	35.8231	35.3205	59.252	2.16634	0.00187178	-	-	-
comp72737_c0_seq25	25.4686	49.8259	2.14828	1.49263	2.91423	13.5693	-2.10704	0.00189641	similar to DCAPL3	ref|XP_970771.2|	K06086
comp72134_c0_seq1	150.159	32.6676	55.0742	18.6321	24.3863	32.4687	-1.65606	0.00189914	similar to angiotensin-converting enzyme 8 (AGAP007982-PA)	ref|XP_971691.1|	-
comp60443_c0_seq2	6.596	16.9193	0	0.128675	0.186511	0.843919	-4.34252	0.00193807	similar to putative esterase	ref|XP_972864.1|	-
comp66763_c0_seq1	6.596	17.2778	0.0867993	0.05147	0.0932555	0.621835	-4.96612	0.00193807	hypothetical protein SINV_06162	gb|EFZ16309.1|	-
comp69813_c0_seq4	34.271	14.9358	26.8644	156.443	58.0049	54.2551	1.82059	0.00193807	synaptotagmin I	gb|EHJ76466.1|	-
comp67558_c0_seq1	10.2109	9.48724	4.92586	12.5587	88.2896	15.6569	2.24226	0.00195893	similar to CG31714 CG31714-PB	ref|XP_001812113.1|	-
comp38342_c0_seq1	2.30039	0.62133	0.130199	0.15441	35.2273	1.37692	3.59029	0.00201946	hypothetical protein YQE_06180, partial	gb|ENN77355.1|	-
comp42564_c0_seq1	24.7644	4.4927	2.62568	0.41176	0.186511	2.75384	-3.24963	0.00201946	-	-	-
comp54102_c0_seq2	0.28168	0.477947	1.67089	17.9373	9.76851	4.30843	3.71938	0.00201946	-	-	-
comp65850_c0_seq4	3.00458	0.955893	51.9711	0.334555	1.09575	13.5027	-1.90516	0.00201946	cytochrome P450	gb|AAZ94270.1|	-
comp71027_c0_seq9	45.3035	22.1289	0.672695	0.386025	10.6311	5.06351	-2.08244	0.00201946	-	-	-
comp71574_c2_seq6	23.309	3.10665	6.16275	1.20954	0.442963	1.95434	-3.17511	0.00201946	sulfotransferase 4A1-like	ref|XP_003485365.1|	-
comp72792_c1_seq1	1.61966	0.262871	0.824593	7.3602	26.9042	0.510793	3.68323	0.00201946	similar to laminin gamma 1 chain	ref|XP_968632.1|	-
comp59063_c0_seq1	17.9101	0.334563	0.867993	0.0772049	0.0233139	0.355334	-5.38982	0.00202314	-	-	-
comp70813_c0_seq19	0.0469466	0	0.0650995	0	21.1224	0	7.55853	0.00202314	-	-	-
comp71064_c0_seq1	0.328626	0	0.216998	0.41176	21.3555	0.177667	5.32983	0.00202314	-	-	-
comp72168_c0_seq9	0.234733	0.238973	0.0867993	0.05147	20.0266	0.621835	5.20675	0.00202314	hypothetical protein TcasGA2_TC015886	gb|EFA13648.1|	-
comp63624_c0_seq1	58.5425	37.6383	191.566	17.2167	84.7459	11.9481	-1.3369	0.00204509	hypothetical protein YQE_03333, partial	gb|ENN80341.1|	-
comp72617_c1_seq19	12.793	16.059	0.0433996	0.15441	1.6786	1.02159	-3.33948	0.00208064	hypothetical protein YQE_02063, partial	gb|ENN81534.1|	K05317
comp60852_c0_seq1	54.2703	9.34385	28.4485	6.89697	4.17318	11.615	-2.02087	0.0021245	unknown	gb|AEE63068.1|	-
comp68375_c0_seq2	51.9465	65.6221	146.365	51.9847	16.2498	18.4996	-1.60551	0.00212726	hypothetical protein TcasGA2_TC003143	gb|EFA00308.1|	K00864
comp62284_c0_seq1	103.564	127.636	90.7053	23.3931	36.9991	51.9898	-1.51822	0.00213096	unknown	gb|AEE61962.1|	K00411
comp71005_c0_seq1	6.22043	7.81443	0.520796	3.86025	71.1073	6.79577	2.48987	0.00214686	hypothetical protein YQE_12497, partial	gb|ENN70833.1|	K10401
comp67806_c0_seq1	55.5848	96.7125	5.33816	11.6837	19.3971	13.9469	-1.80771	0.00216376	similar to multiple inositol polyphosphate phosphatase	ref|XP_972932.1|	-
comp70571_c0_seq1	78.8938	183.938	309.591	131.995	38.4912	25.9394	-1.5431	0.00221593	similar to GA21917-PA	ref|XP_975371.1|	K07189
comp72735_c0_seq2	31.1256	29.7283	27.3852	84.9512	92.8358	148.53	1.88678	0.00222367	-	-	-
comp69129_c0_seq5	119.174	91.0488	47.3273	18.9409	26.7177	37.2879	-1.6346	0.00222625	hypothetical protein YQE_03105, partial	gb|ENN80474.1|	K00011
comp64175_c0_seq1	12.347	2.7243	12.3689	24.4482	65.9083	39.3533	2.24093	0.00227587	similar to Glutathione S transferase E6 CG17530-PA	ref|XP_966966.2|	K00799
comp66843_c0_seq1	56.289	64.1882	4.31827	3.34555	10.398	22.2528	-1.79364	0.00228384	hypothetical protein YQE_12077, partial	gb|ENN71146.1|	-
comp72713_c0_seq1	20.0697	100.751	1.17179	1.64704	15.7835	18.3663	-1.76889	0.00228384	similar to tep3	ref|XP_972838.1|	-
comp68342_c0_seq6	2377.1	734.174	3837.77	1119.96	453.874	1062.58	-1.39823	0.00228879	unknown	gb|AEE62025.1|	-
comp67036_c0_seq1	58.1904	3.22614	3.45027	2.88232	3.194	7.10668	-2.2988	0.00231624	cytochrome P450 monooxygenase	gb|AAP94193.1|	K07427
comp70059_c0_seq2	109.62	74.9898	16.6004	21.7718	56.4196	620.169	1.79527	0.00231624	similar to AMP dependent coa ligase	ref|XP_966640.1|	K01904
comp72150_c0_seq3	3.99046	2.00738	4.68716	18.8123	40.9158	6.44043	2.63056	0.00231624	similar to conserved hypothetical protein	ref|XP_973626.2|	-
comp65869_c0_seq1	136.544	6.71515	1.49729	0.46323	14.6644	26.7167	-1.79053	0.00231789	nubbin	gb|EFA02844.1|	K09364
comp72737_c0_seq8	53.6365	91.3595	8.26763	5.09553	7.7402	31.5137	-1.78903	0.002341	similar to DCAPL3	ref|XP_970771.2|	-
comp69280_c0_seq1	23.6611	1.05148	16.9042	54.7898	97.8949	18.7661	2.04256	0.00234969	similar to CG31284 CG31284-PA	ref|XP_966629.1|	-
comp72841_c0_seq5	3.7792	13.263	40.4051	10.0366	0.233139	2.44292	-2.17597	0.00239538	hypothetical protein YQE_12674, partial	gb|ENN70498.1|	K04678
comp68904_c0_seq5	1.99523	0.812509	2.99458	22.0073	20.9559	14.9747	3.31981	0.00242376	similar to aldo-keto reductase	ref|XP_969383.1|	-
comp71934_c1_seq4	19.0134	1.57722	2.90778	11.941	73.7884	25.1621	2.23852	0.00245399	similar to methuselah-like (AGAP009453-PA)	ref|XP_966579.1|	K04599
comp60913_c0_seq1	20.633	24.3036	24.9765	115.421	19.2106	117.971	1.85324	0.00246588	-	-	-
comp66850_c0_seq4	17.6285	51.212	0.368897	0	7.11073	10.3491	-1.98693	0.00246588	Poly(ADP-ribose) glycohydrolase	gb|EGI61901.1|	-
comp72972_c0_seq1	12.3939	12.2115	7.89874	25.735	89.2921	26.2947	2.12029	0.00254761	hypothetical protein YQE_11570, partial	gb|ENN71750.1|	-
comp70626_c0_seq1	5.42234	8.77032	2.12658	19.1468	44.8326	15.9012	2.29127	0.00257974	hypothetical protein YQE_07124, partial	gb|ENN76347.1|	K02540
comp70087_c0_seq1	6.07959	9.43944	2.34358	21.5144	41.895	17.7667	2.18411	0.00262455	similar to DNA replication licensing factor MCM3	ref|XP_968641.2|	K02541
comp66221_c0_seq1	61.3123	112.754	60.6944	2.67644	67.4004	9.23869	-1.56551	0.00264055	tyrosine hydroxylase	ref|NP_001092299.1|	K00501
comp58916_c1_seq1	71.9457	2.91547	6.92224	11.3491	0.769358	4.61934	-2.2887	0.00265681	small heat shock protein 21	dbj|BAD91164.1|	-
comp71734_c0_seq1	13.6615	56.6018	10.217	8.8271	6.29474	2.57617	-2.18505	0.00265681	cuticular protein analogous to peritrophins 1-J precursor	ref|NP_001161901.1|	-
comp61154_c0_seq7	23.755	33.0261	1.84449	3.19114	1.91174	6.6181	-2.32244	0.00269123	unknown	gb|AEE62424.1|	-
comp63136_c0_seq1	37.5338	5.3769	3.08138	2.36762	0.326394	5.10793	-2.55948	0.00269123	-	-	-
comp65986_c0_seq1	0.187787	5.09013	0.824593	1.49263	49.0524	1.37692	3.08887	0.00269123	hypothetical protein TcasGA2_TC000440	gb|EEZ98038.1|	-
comp67811_c0_seq11	6.17348	0.693022	0.130199	14.2572	22.1715	11.9037	2.78824	0.00269123	similar to luciferin-regenerating enzyme	ref|XP_967668.1|	-
comp67867_c0_seq1	2.74638	3.99085	0.0433996	0.30882	46.5345	4.26401	2.91404	0.00269123	similar to villin	ref|XP_974681.2|	K08017
comp70825_c0_seq1	39.3413	15.4616	4.77396	3.11393	1.56203	7.1511	-2.33266	0.00269123	hypothetical protein YQE_11107, partial	gb|ENN72244.1|	-
comp58482_c0_seq1	1.07977	0.310665	0	0	12.5728	12.7107	4.18458	0.00280011	similar to GA18137-PA	ref|XP_968490.2|	-
comp69431_c0_seq35	4.71814	18.3292	0	0	0.279766	1.11042	-4.05125	0.00280011	hypothetical protein YQE_10280, partial	gb|ENN73076.1|	-
comp69789_c0_seq8	4.20172	18.5921	0.0433996	0	0.186511	0.710668	-4.66985	0.00280011	hypothetical protein TcasGA2_TC000684	gb|EEZ98245.1|	-
comp72650_c0_seq9	6.3378	16.6564	0	0.025735	0.0932555	0.866127	-4.54483	0.00280011	-	-	-
comp67905_c0_seq14	74.1757	45.5005	326.3	78.9806	24.2231	66.1144	-1.39723	0.00280523	hypothetical protein YQE_09604, partial	gb|ENN73826.1|	K00006
comp64142_c0_seq1	22.6752	15.9873	0	0.10294	0.41965	6.46264	-2.46856	0.00284526	hypothetical protein YQE_07692, partial	gb|ENN75732.1|	-
comp69383_c1_seq3	174.125	12.9285	103.92	22.6468	6.99416	70.4228	-1.53997	0.00286729	aminopeptidase N	gb|ADK11710.1|	-
comp63872_c0_seq1	35.21	0.191179	12.3038	4.91538	0.209825	3.26463	-2.50742	0.00287898	similar to putative esterase	ref|XP_967284.2|	-
comp65158_c0_seq1	155.581	64.7856	312.043	70.2565	58.7276	75.2864	-1.38206	0.00288573	serine protease P8	gb|EEZ99203.1|	-
comp64290_c0_seq2	0.328626	2.03127	0.238698	2.54776	26.9975	0.421959	3.52758	0.00290079	similar to ectodermal CG6611-PA	ref|XP_973166.1|	-
comp71027_c0_seq1	11.7836	15.7483	0.130199	0.10294	2.02831	0.732877	-3.27175	0.00290079	similar to AGAP008091-PA	ref|XP_966561.1|	-
comp72518_c1_seq24	6.15001	20.5278	0.130199	0.25735	1.09575	2.132	-2.94339	0.00290079	hypothetical protein TcasGA2_TC014528	gb|EFA07293.1|	-
comp71111_c0_seq1	5.49276	4.27762	3.97107	8.85283	61.6652	4.04193	2.43987	0.00290614	similar to neurotactin	ref|XP_974880.1|	-
comp63979_c0_seq1	512.047	734.532	320.072	123.579	24.2464	428.466	-1.44281	0.00296293	-	-	-
comp67054_c1_seq1	68.9646	10.0847	68.9403	5.55875	35.6003	9.48298	-1.54709	0.00296687	similar to CG9914 CG9914-PA isoform 1	ref|XP_966504.1|	K13247
comp72094_c0_seq1	44.7401	7.59935	10.1338	31.5511	112.932	90.9655	1.9141	0.00298305	similar to fatty acid synthase	ref|XP_970417.2|	K00665
comp68075_c0_seq1	198.49	88.3723	392.268	129.164	26.741	92.1204	-1.4532	0.00303612	similar to CG6218 CG6218-PA	ref|XP_972191.1|	K00884
comp60294_c0_seq1	2.4647	16.0112	0.195298	0	0.209825	0.488584	-4.7406	0.00310084	hypothetical protein TcasGA2_TC008240	gb|EFA02535.1|	-
comp61379_c0_seq1	0.21126	0.0477947	0.325497	14.5403	1.16569	0.68846	4.80973	0.00310084	minus-C odorant binding protein 3	gb|ADD82416.1|	-
comp62392_c0_seq1	0.3521	0.0477947	0	4.41176	8.63028	7.39975	5.67576	0.00310084	odorant binding protein 11	gb|EFA05695.1|	-
comp68839_c0_seq4	0.0469466	0.382357	0	4.30882	9.93336	7.39975	5.65569	0.00310084	saccharopine dehydrogenase-like	ref|NP_001153781.1|	-
comp72717_c0_seq9	0.21126	0.0477947	0.108499	2.15441	10.98	7.04442	5.77874	0.00310084	hypothetical protein YQE_08788, partial	gb|ENN74671.1|	-
comp67558_c0_seq3	8.56776	7.50376	5.35986	11.5035	77.8683	14.5243	2.27735	0.00311282	similar to CG31714 CG31714-PB	ref|XP_001812113.1|	-
comp69719_c0_seq1	72.4387	117.694	137.664	244.225	668.199	264.235	1.84382	0.00324257	similar to AGAP003331-PA	ref|XP_975603.1|	K09880
comp72366_c1_seq1	11.7132	20.6951	1.36709	0.231615	1.42215	3.64217	-2.67301	0.00327714	hypothetical protein YQE_10598, partial	gb|ENN72793.1|	K02152
comp70107_c1_seq1	160.675	50.973	156.434	35.6172	48.8425	51.3458	-1.43848	0.00337984	similar to ATP-binding cassette transporter	ref|XP_969781.1|	-
comp63273_c0_seq1	13.192	16.2741	5.16456	33.3783	88.4761	18.9215	2.02328	0.00338072	hypothetical protein TcasGA2_TC001207	gb|EEZ99290.1|	-
comp69129_c0_seq3	112.719	80.4623	46.3291	18.6064	24.5029	35.4446	-1.60833	0.00338165	hypothetical protein YQE_03105, partial	gb|ENN80474.1|	K00011
comp69813_c0_seq7	36.5949	14.1711	29.208	153.02	61.1989	54.4772	1.74837	0.00338165	synaptotagmin I	gb|EHJ76466.1|	-
comp61154_c0_seq5	28.8252	32.7871	1.82279	5.06979	1.79517	5.68535	-2.33756	0.00339714	unknown	gb|AEE62424.1|	-
comp62916_c0_seq1	3.7792	3.15445	31.3562	1.95586	2.07493	4.41947	-2.1799	0.00339714	minus-C odorant binding protein 1	gb|ADD70030.1|	-
comp68931_c0_seq1	3.7792	3.44121	5.07776	22.1835	34.6444	8.61685	2.41183	0.00339714	-	-	-
comp69259_c0_seq8	48.0029	160.279	25.9964	16.4704	32.5928	29.8036	-1.57074	0.00340538	hypothetical protein TcasGA2_TC007786	gb|EFA02136.1|	-
comp67391_c0_seq2	7.3941	30.7559	7.87704	29.0805	136.176	21.0758	2.01733	0.00340891	hypothetical protein YQE_08530, partial	gb|ENN74953.1|	-
comp65481_c0_seq2	201.542	205.087	59.0886	40.8671	48.5395	71.3111	-1.53493	0.00341423	similar to CG31534 CG31534-PA	ref|XP_972774.2|	K06084
comp65641_c0_seq1	6.54906	38.2596	1.80109	15.8013	153.429	18.433	2.00944	0.00342416	hypothetical protein TcasGA2_TC010653	gb|EFA09441.1|	-
comp68099_c0_seq1	26.0554	6.81074	64.6438	11.5293	10.6544	7.37318	-1.72205	0.0034563	hypothetical protein YQE_05243, partial	gb|ENN78089.1|	-
comp53977_c0_seq1	1.93893	1.62502	2.16998	0.25735	0.256453	0.0888335	-3.25017	0.00347263	ecdysone receptor isoform B	gb|AEY63781.1|	-
comp66858_c0_seq1	33.021	13.522	73.9317	113.728	123.993	191.573	1.83324	0.00348733	similar to aldo-keto reductase	ref|XP_969383.1|	K00011
comp67558_c0_seq2	10.0935	8.86591	5.66365	11.7866	85.7484	16.3232	2.20915	0.00350069	similar to CG31714 CG31714-PB	ref|XP_001812113.1|	-
comp66140_c1_seq1	26.4075	24.0885	111.863	17.1138	2.47127	38.043	-1.49434	0.00350911	similar to aldo-keto reductase	ref|XP_973847.1|	-
comp70485_c4_seq15	91.7572	24.2558	111.363	41.8193	1.42215	31.4471	-1.60612	0.00350911	pacifastin-related peptide precursor PP-5	emb|CAF18560.1|	-
comp68349_c0_seq1	30.3745	66.4107	2.34358	0.30882	25.5753	2.79826	-1.78914	0.00351648	cuticular protein analogous to peritrophins 1-I precursor	ref|NP_001161900.1|	-
comp55517_c0_seq1	15.2342	14.1711	5.85895	32.1687	76.5394	32.8018	2.00462	0.0036797	similar to AGAP006818-PA	ref|XP_969259.1|	K10808
comp58318_c0_seq1	6.19696	24.0407	0.260398	0.05147	1.25895	2.84267	-2.87646	0.00370709	hypothetical protein YQE_02638, partial	gb|ENN80932.1|	-
comp62496_c1_seq1	6.43169	4.39711	17.3816	1.20954	0.279766	2.33188	-2.88413	0.00370709	serpin	gb|ACJ13424.1|	-
comp69487_c0_seq3	0.42252	0.262871	1.60579	10.3088	10.1865	12.9128	3.86604	0.00370709	hypothetical protein TcasGA2_TC009401	gb|EFA06502.1|	-
comp71278_c0_seq13	12.2102	13.9081	5.2604	0.41176	2.12156	2.30967	-2.69581	0.00370709	-	-	-
comp72578_c1_seq3	20.1871	5.95043	4.03617	0.797784	0.792671	0.68846	-3.72687	0.00370709	delta(9)-desaturase, putative	ref|XP_001658226.1|	-
comp69208_c0_seq2	4.1313	4.54049	0.0433996	13.202	28.4196	12.3257	2.62995	0.00372743	hypothetical protein LOC100570122	ref|XP_003242815.1|	-
comp69215_c0_seq2	8.45039	15.7005	7.00904	33.3783	35.1806	61.2951	2.05912	0.00374105	similar to putative acid phosphatase 1, partial	ref|XP_001811085.1|	-
comp71839_c0_seq2	41.1487	26.1915	68.3327	158.605	80.7825	235.209	1.80657	0.00383469	similar to rab gdp/gtp exchange factor isoform 1	ref|XP_966431.1|	-
comp72737_c0_seq18	52.7915	87.1058	9.43942	4.52936	7.13404	33.7567	-1.71716	0.00383469	similar to DCAPL3	ref|XP_970771.2|	-
comp61154_c0_seq2	20.7504	31.5923	1.49729	3.70584	1.91174	5.21897	-2.31277	0.00384415	unknown	gb|AEE62424.1|	-
comp69700_c0_seq5	424.914	234.504	690.879	133.848	228.732	190.881	-1.28672	0.0038481	juvenile hormone epoxide hydrolase-like protein 5 precursor	ref|NP_001161902.1|	K01253
comp65481_c0_seq1	189.336	195.098	53.5769	40.8671	45.6952	64.6264	-1.53461	0.0039415	similar to CG31534 CG31534-PA	ref|XP_972774.2|	K06084
comp67263_c0_seq3	11.5489	18.9397	11.1085	0.46323	7.0641	0.0444168	-2.45778	0.00403512	hypothetical protein TcasGA2_TC015855	gb|EFA05645.1|	-
comp72619_c2_seq3	1.71355	2.55701	1.10669	4.01466	36.3696	4.79701	3.07078	0.00403512	-	-	-
comp43654_c0_seq1	14.276	5.14338	8.3689	0.05147	0.0233139	1.71005	-3.96062	0.00404041	unknown	gb|AEE62235.1|	K08666
comp59047_c0_seq1	1.4084	5.75926	12.6076	0.10294	1.46877	0.377543	-3.3427	0.00404041	-	-	-
comp63996_c0_seq1	621.761	656.005	919.66	285.658	209.848	366.461	-1.35011	0.00404041	similar to Hepatocellular carcinoma-associated antigen 127	ref|XP_972511.2|	-
comp64659_c1_seq4	2.95764	2.58091	14.2351	1.13234	0.442963	0.0888335	-3.57073	0.00404041	pol-like protein	gb|ABN58714.1|	-
comp66203_c0_seq1	0.469466	1.95958	0	11.7206	10.4379	5.51017	3.50979	0.00404041	similar to CG12807 CG12807-PA	ref|XP_967786.2|	-
comp66820_c0_seq6	0.187787	0.62133	0.130199	0.36029	23.7102	0.755085	4.72407	0.00404041	similar to GA20103-PA	ref|XP_967966.1|	-
comp68770_c1_seq10	7.11242	18.8311	0.0867993	0	0.512905	1.15484	-3.96423	0.00404041	-	-	-
comp70027_c0_seq4	5.23455	20.9341	0	0.10294	1.42215	2.35409	-2.75402	0.00404041	similar to AGAP004717-PC	ref|XP_967185.2|	-
comp71574_c2_seq7	15.5393	1.86399	6.81374	1.41542	0.0932555	0.777293	-3.40514	0.00404041	sulfotransferase	dbj|BAM18171.1|	-
comp72617_c1_seq17	10.9151	15.7483	0	0.15441	1.16569	0.932752	-3.56504	0.00404041	hypothetical protein YQE_02063, partial	gb|ENN81534.1|	K05317
comp70169_c0_seq1	278.581	218.135	242.04	96.3775	61.875	115.417	-1.43266	0.00407636	similar to zinc finger protein	ref|XP_970032.2|	-
comp55824_c0_seq1	714.457	184.631	1084.17	293.147	139.673	357.022	-1.32823	0.00421078	similar to epidermal growth factor-like protein	ref|XP_969758.1|	-
comp69247_c0_seq13	83.166	81.5855	22.0904	17.8858	12.4729	29.1374	-1.65095	0.0042424	hypothetical protein TcasGA2_TC003984	gb|EFA01066.1|	-
comp66537_c0_seq1	171.214	20.5278	21.0922	7.97784	4.56952	56.2316	-1.62969	0.00425842	hypothetical protein YQE_07463, partial	gb|ENN75926.1|	-
comp70853_c0_seq12	16.2201	16.697	11.2604	0.386025	5.92172	3.28684	-2.20302	0.00426381	hypothetical protein TcasGA2_TC005924	gb|EFA08290.1|	-
comp62959_c0_seq1	9.7649	24.3514	0.260398	0.797784	0.349708	2.95371	-3.06731	0.00431045	hypothetical protein YQE_07412, partial	gb|ENN76039.1|	-
comp64840_c0_seq2	1.71355	1.36215	0.542496	13.3088	22.507	1.13263	3.35217	0.00431045	hypothetical protein TcasGA2_TC001625	gb|EFA10848.1|	-
comp68442_c0_seq1	5.11718	28.4378	0.368897	0.41176	1.16569	3.77543	-2.66392	0.00431045	similar to GA12091-PA	ref|XP_972209.1|	-
comp68895_c0_seq5	7.93398	4.27762	17.5769	1.23528	0.41965	2.53176	-2.83087	0.00431045	similar to cytochrome P450	ref|XP_966937.1|	-
comp70027_c0_seq7	6.78379	19.1676	7.1434	0.231615	1.63197	3.48672	-2.62891	0.00431045	similar to AGAP004717-PC	ref|XP_967185.2|	-
comp71574_c2_seq8	21.7832	3.6085	6.64015	1.77571	0.41965	1.82109	-2.99552	0.00431045	sulfotransferase 4A1-like	ref|XP_003485365.1|	-
[truncated: 515 more rows]

## Sheet: Dataset S4
Dataset S4. Enriched genes in metabolic process by GO analysis.
[truncated: 102 more rows]

[truncated: 4 more sheets: Dataset S5, Dataset S6, Datasect S7, Dataset S8]
